# Supplementary material for: Association between maternal depression during pregnancy and newborn DNA methylation
Source: Transl Psychiatry. 2021 Nov 8;11:572. doi: 10.1038/s41398-021-01697-w (PMC8576002; doi:10.1038/s41398-021-01697-w)
Supplement: Supplementary file 2 — Supplementary Table S12 [file 41398_2021_1697_MOESM2_ESM.xlsx]

## Sheet: chr18  67069959-67070461
SNP	SNP Chr	SNP Pos	A1	A2	MAF	CpG	CpG Chr	CpG Pos	beta	t-stat	Effect Size	p-value	Trans
rs143177299	18	67138377	I	R	0.17	cg00433861	18	67070170	0.31714	5.3908	0.00654	9.34e-08	N
rs17081060	18	67154325	T	G	0.482	cg00433861	18	67070170	-0.49971	-12.1352	0.00786	3.93e-31	N
rs8084009	18	67149961	C	G	0.269	cg00433861	18	67070170	-0.51347	-11.0135	0.00765	2.69e-26	N
rs1372773	18	67150293	T	A	0.269	cg00433861	18	67070170	-0.51347	-11.0135	0.00765	2.69e-26	N
rs1372772	18	67150515	T	C	0.269	cg00433861	18	67070170	-0.51347	-11.0135	0.00765	2.69e-26	N
rs12961463	18	67146140	A	G	0.268	cg00433861	18	67070170	-0.51225	-10.9432	0.00779	5.28e-26	N
rs140900421	18	67146326	I	R	0.268	cg00433861	18	67070170	-0.51225	-10.9432	0.00779	5.28e-26	N
rs12966827	18	67146758	C	T	0.268	cg00433861	18	67070170	-0.51225	-10.9432	0.00779	5.28e-26	N
rs12969458	18	67152949	C	A	0.268	cg00433861	18	67070170	-0.51225	-10.9432	0.00779	5.28e-26	N
rs988986	18	67153020	G	C	0.268	cg00433861	18	67070170	-0.51225	-10.9432	0.00779	5.28e-26	N
rs1372770	18	67153902	G	A	0.268	cg00433861	18	67070170	-0.51225	-10.9432	0.00779	5.28e-26	N
rs111770869	18	67146403	A	C	0.036	cg00433861	18	67070170	1.19986	10.7434	0	3.51e-25	N
rs35475314	18	67143227	I	R	0.268	cg00433861	18	67070170	-0.50446	-10.7093	0.00765	4.84e-25	N
rs12967769	18	67143311	T	C	0.268	cg00433861	18	67070170	-0.50446	-10.7093	0.00765	4.84e-25	N
rs62096618	18	67141437	A	T	0.267	cg00433861	18	67070170	-0.50115	-10.5506	0.00765	2.13e-24	N
rs12957942	18	67141690	G	A	0.267	cg00433861	18	67070170	-0.50115	-10.5506	0.00765	2.13e-24	N
rs7238969	18	67139253	T	C	0.266	cg00433861	18	67070170	-0.49794	-10.4759	0.00765	4.27e-24	N
rs72957482	18	67150010	T	G	0.258	cg00433861	18	67070170	0.52374	10.4548	0.00841	5.19e-24	N
rs17081006	18	67150084	G	A	0.258	cg00433861	18	67070170	0.52374	10.4548	0.00841	5.19e-24	N
rs7233100	18	67150442	C	T	0.258	cg00433861	18	67070170	0.52374	10.4548	0.00841	5.19e-24	N
rs7232718	18	67150712	T	G	0.258	cg00433861	18	67070170	0.52374	10.4548	0.00841	5.19e-24	N
rs7233043	18	67150930	C	G	0.258	cg00433861	18	67070170	0.52374	10.4548	0.00841	5.19e-24	N
rs9319778	18	67151028	A	G	0.258	cg00433861	18	67070170	0.52374	10.4548	0.00841	5.19e-24	N
rs9319780	18	67151113	C	T	0.258	cg00433861	18	67070170	0.52374	10.4548	0.00841	5.19e-24	N
rs7236854	18	67151213	T	A	0.258	cg00433861	18	67070170	0.52374	10.4548	0.00841	5.19e-24	N
rs7237442	18	67151311	A	G	0.258	cg00433861	18	67070170	0.52374	10.4548	0.00841	5.19e-24	N
rs7237633	18	67151426	A	G	0.258	cg00433861	18	67070170	0.52374	10.4548	0.00841	5.19e-24	N
rs7238632	18	67151465	C	T	0.258	cg00433861	18	67070170	0.52374	10.4548	0.00841	5.19e-24	N
rs9319781	18	67151606	C	T	0.258	cg00433861	18	67070170	0.52374	10.4548	0.00841	5.19e-24	N
rs7238166	18	67151938	T	C	0.258	cg00433861	18	67070170	0.52374	10.4548	0.00841	5.19e-24	N
rs17081040	18	67152643	A	G	0.258	cg00433861	18	67070170	0.52374	10.4548	0.00841	5.19e-24	N
rs17081049	18	67152766	C	A	0.258	cg00433861	18	67070170	0.52374	10.4548	0.00841	5.19e-24	N
rs12606105	18	67152961	A	G	0.258	cg00433861	18	67070170	0.52374	10.4548	0.00841	5.19e-24	N
rs8089890	18	67145983	C	A	0.257	cg00433861	18	67070170	0.52694	10.4396	0.00901	5.97e-24	N
rs8090001	18	67146000	A	C	0.257	cg00433861	18	67070170	0.52694	10.4396	0.00901	5.97e-24	N
rs8089913	18	67146032	G	A	0.257	cg00433861	18	67070170	0.52694	10.4396	0.00901	5.97e-24	N
rs8094725	18	67146157	C	T	0.257	cg00433861	18	67070170	0.52694	10.4396	0.00901	5.97e-24	N
rs17080978	18	67146222	G	A	0.257	cg00433861	18	67070170	0.52694	10.4396	0.00901	5.97e-24	N
rs17080982	18	67146772	A	C	0.257	cg00433861	18	67070170	0.52694	10.4396	0.00901	5.97e-24	N
rs12608413	18	67147172	C	T	0.257	cg00433861	18	67070170	0.52694	10.4396	0.00901	5.97e-24	N
rs145587549	18	67147478	D	R	0.257	cg00433861	18	67070170	0.52694	10.4396	0.00901	5.97e-24	N
rs8082973	18	67148078	A	G	0.257	cg00433861	18	67070170	0.52694	10.4396	0.00901	5.97e-24	N
rs72957468	18	67148463	T	A	0.257	cg00433861	18	67070170	0.52694	10.4396	0.00901	5.97e-24	N
rs9675937	18	67148706	A	G	0.257	cg00433861	18	67070170	0.52694	10.4396	0.00901	5.97e-24	N
rs17081001	18	67149567	G	C	0.257	cg00433861	18	67070170	0.52694	10.4396	0.00901	5.97e-24	N
rs10513962	18	67149638	A	T	0.257	cg00433861	18	67070170	0.52694	10.4396	0.00901	5.97e-24	N
rs17081003	18	67149662	T	C	0.257	cg00433861	18	67070170	0.52694	10.4396	0.00901	5.97e-24	N
rs11664963	18	67106344	C	T	0.266	cg00433861	18	67070170	0.36342	7.13242	0.00636	2.28e-12	N
rs35112387	18	67153320	I	R	0.258	cg00433861	18	67070170	0.51876	10.3404	0.00839	1.49e-23	N
rs12964641	18	67159146	A	G	0.252	cg00433861	18	67070170	-0.50088	-10.2755	0.00786	2.69e-23	N
rs34731608	18	67165285	T	C	0.251	cg00433861	18	67070170	-0.49963	-10.2052	0.00813	5.09e-23	N
rs72957471	18	67148497	A	C	0.267	cg00433861	18	67070170	0.504	10.199	0.00812	5.39e-23	N
rs2165718	18	67170018	C	G	0.251	cg00433861	18	67070170	-0.49888	-10.1879	0.00813	5.96e-23	N
rs9807226	18	67151070	T	C	0.295	cg00433861	18	67070170	0.48303	10.0718	0.00823	1.7e-22	N
rs9675945	18	67148945	A	G	0.25	cg00433861	18	67070170	0.50989	9.88828	0.00887	8.74e-22	N
rs7239106	18	67151849	C	T	0.233	cg00433861	18	67070170	0.5043	9.53743	0.00901	1.88e-20	N
rs7238265	18	67151850	T	G	0.233	cg00433861	18	67070170	0.5043	9.53743	0.00901	1.88e-20	N
rs201611922	18	67151848	I	R	0.234	cg00433861	18	67070170	0.50236	9.49771	0.00906	2.64e-20	N
rs10513963	18	67154409	A	G	0.243	cg00433861	18	67070170	0.47811	9.16104	0.00696	4.58e-19	N
rs56194870	18	67155573	T	C	0.326	cg00433861	18	67070170	0.38712	8.10386	0.0053	2.09e-15	N
rs60498317	18	67155982	A	G	0.326	cg00433861	18	67070170	0.38712	8.10386	0.0053	2.09e-15	N
rs17081069	18	67158202	A	G	0.326	cg00433861	18	67070170	0.38712	8.10386	0.0053	2.09e-15	N
rs8098165	18	67168567	T	C	0.326	cg00433861	18	67070170	0.38232	8.02265	0.00535	3.86e-15	N
rs12608231	18	67161318	T	C	0.327	cg00433861	18	67070170	0.38227	7.98466	0.00529	5.13e-15	N
rs56295884	18	67161964	G	T	0.327	cg00433861	18	67070170	0.38227	7.98466	0.00529	5.13e-15	N
rs1596223	18	67163185	A	G	0.327	cg00433861	18	67070170	0.38227	7.98466	0.00529	5.13e-15	N
rs12605613	18	67169602	A	G	0.327	cg00433861	18	67070170	0.37748	7.904	0.00527	9.36e-15	N
rs8083686	18	67170905	C	T	0.327	cg00433861	18	67070170	0.37748	7.904	0.00527	9.36e-15	N
rs355991	18	67113694	G	T	0.318	cg00433861	18	67070170	0.29456	6.14156	0.00487	1.31e-09	N
rs8097813	18	67173624	C	T	0.483	cg00433861	18	67070170	0.31802	7.14084	0.00487	2.15e-12	N
rs355990	18	67113496	T	A	0.322	cg00433861	18	67070170	0.29132	6.07712	0.00459	1.92e-09	N
rs9964498	18	67139289	A	T	0.489	cg00433861	18	67070170	0.2675	6.06838	0.0047	2.03e-09	N
rs202018888	18	67147475	D	R	0.136	cg00433861	18	67070170	0.43909	6.65774	0.00816	5.29e-11	N
rs12967871	18	67173351	A	G	0.449	cg00433861	18	67070170	-0.29331	-6.61459	0.00437	6.98e-11	N
rs12051946	18	67163879	G	A	0.449	cg00433861	18	67070170	-0.29194	-6.56337	0.00437	9.67e-11	N
rs12051972	18	67165041	G	A	0.449	cg00433861	18	67070170	-0.29194	-6.56337	0.00437	9.67e-11	N
rs140627228	18	67166511	D	R	0.449	cg00433861	18	67070170	-0.29194	-6.56337	0.00437	9.67e-11	N
rs17081004	18	67149873	C	T	0.121	cg00433861	18	67070170	0.44009	6.55455	0.00782	1.02e-10	N
rs1372776	18	67160595	G	A	0.493	cg00433861	18	67070170	-0.28842	-6.41574	0.00439	2.45e-10	N
rs12456349	18	67161196	A	T	0.493	cg00433861	18	67070170	-0.28842	-6.41574	0.00439	2.45e-10	N
rs12458725	18	67161416	G	A	0.493	cg00433861	18	67070170	-0.28842	-6.41574	0.00439	2.45e-10	N
rs143504460	18	67161714	D	R	0.493	cg00433861	18	67070170	-0.28842	-6.41574	0.00439	2.45e-10	N
rs1550597	18	67161815	C	T	0.493	cg00433861	18	67070170	-0.28842	-6.41574	0.00439	2.45e-10	N
rs1550598	18	67161935	A	G	0.493	cg00433861	18	67070170	-0.28842	-6.41574	0.00439	2.45e-10	N
rs1550599	18	67161989	C	G	0.493	cg00433861	18	67070170	-0.28842	-6.41574	0.00439	2.45e-10	N
rs4891749	18	67162176	A	C	0.493	cg00433861	18	67070170	-0.28842	-6.41574	0.00439	2.45e-10	N
rs2119964	18	67162563	T	C	0.493	cg00433861	18	67070170	-0.28842	-6.41574	0.00439	2.45e-10	N
rs2119965	18	67162579	A	G	0.493	cg00433861	18	67070170	-0.28842	-6.41574	0.00439	2.45e-10	N
rs2364205	18	67162987	T	C	0.493	cg00433861	18	67070170	-0.28842	-6.41574	0.00439	2.45e-10	N
rs2119966	18	67163430	A	G	0.493	cg00433861	18	67070170	-0.28842	-6.41574	0.00439	2.45e-10	N
rs1372777	18	67164503	A	C	0.493	cg00433861	18	67070170	-0.28842	-6.41574	0.00439	2.45e-10	N
rs67945080	18	67165234	I	R	0.493	cg00433861	18	67070170	-0.28842	-6.41574	0.00439	2.45e-10	N
rs1442679	18	67166251	A	C	0.493	cg00433861	18	67070170	-0.28842	-6.41574	0.00439	2.45e-10	N
rs8095078	18	67168069	C	T	0.492	cg00433861	18	67070170	-0.28625	-6.37351	0.0043	3.18e-10	N
rs2165717	18	67169994	C	T	0.492	cg00433861	18	67070170	-0.28625	-6.37351	0.0043	3.18e-10	N
rs1992488	18	67172098	C	T	0.492	cg00433861	18	67070170	-0.28625	-6.37351	0.0043	3.18e-10	N
rs75329921	18	67175820	A	G	0.016	cg00433861	18	67070170	0.99844	5.59953	0	2.99e-08	N
rs10163829	18	67152182	A	G	0.258	cg00433861	18	67070170	0.52374	10.4548	0.00841	5.19e-24	N
rs140773496	18	67149267	A	G	0.091	cg00433861	18	67070170	-0.43108	-5.53542	0.0105	4.26e-08	N
rs12961718	18	67088004	C	T	0.319	cg00433861	18	67070170	-0.46892	-10.4186	0.00686	7.24e-24	N
rs2364201	18	67088062	T	C	0.353	cg00433861	18	67070170	-0.43738	-9.97197	0.00643	4.15e-22	N
rs967975	18	67062025	T	C	0.283	cg00433861	18	67070170	-0.44267	-9.44214	0.00779	4.25e-20	N
rs12959114	18	67062811	A	G	0.285	cg00433861	18	67070170	-0.43991	-9.37216	0.00779	7.72e-20	N
rs72957406	18	67109833	G	A	0.266	cg00433861	18	67070170	0.36342	7.13242	0.00636	2.28e-12	N
rs355994	18	67064525	A	G	0.408	cg00433861	18	67070170	-0.26497	-6.02537	0.00386	2.62e-09	N
rs10513961	18	67134392	T	C	0.257	cg00433861	18	67070170	-0.49951	-10.4445	0.00763	5.7e-24	N
rs9956773	18	67135624	T	C	0.257	cg00433861	18	67070170	-0.49951	-10.4445	0.00763	5.7e-24	N
rs7227974	18	67086620	A	G	0.319	cg00433861	18	67070170	-0.46892	-10.4186	0.00686	7.24e-24	N
rs2119967	18	67163433	G	A	0.493	cg00433861	18	67070170	-0.28842	-6.41574	0.00439	2.45e-10	N
rs7239849	18	67090320	A	G	0.319	cg00433861	18	67070170	-0.46892	-10.4186	0.00686	7.24e-24	N
rs66754716	18	67091879	D	R	0.319	cg00433861	18	67070170	-0.46892	-10.4186	0.00686	7.24e-24	N
rs12955071	18	67091995	C	T	0.319	cg00433861	18	67070170	-0.46892	-10.4186	0.00686	7.24e-24	N
rs10871643	18	67133967	G	A	0.314	cg00433861	18	67070170	-0.47122	-10.4106	0.0071	7.8e-24	N
rs12969305	18	67094277	G	T	0.26	cg00433861	18	67070170	-0.49307	-10.3275	0.00777	1.67e-23	N
rs12962080	18	67096683	C	T	0.26	cg00433861	18	67070170	-0.49307	-10.3275	0.00777	1.67e-23	N
rs12965483	18	67097281	T	C	0.26	cg00433861	18	67070170	-0.49307	-10.3275	0.00777	1.67e-23	N
rs356012	18	67098747	G	T	0.26	cg00433861	18	67070170	-0.49307	-10.3275	0.00777	1.67e-23	N
rs356013	18	67099398	T	G	0.26	cg00433861	18	67070170	-0.49307	-10.3275	0.00777	1.67e-23	N
rs355981	18	67102693	T	C	0.258	cg00433861	18	67070170	-0.49254	-10.2779	0.0076	2.63e-23	N
rs147727135	18	67109389	D	R	0.258	cg00433861	18	67070170	-0.49254	-10.2779	0.0076	2.63e-23	N
rs355993	18	67114590	T	C	0.258	cg00433861	18	67070170	-0.49254	-10.2779	0.0076	2.63e-23	N
rs1837965	18	67125107	T	C	0.258	cg00433861	18	67070170	-0.49254	-10.2779	0.0076	2.63e-23	N
rs12959185	18	67127290	C	T	0.258	cg00433861	18	67070170	-0.49254	-10.2779	0.0076	2.63e-23	N
rs4545911	18	67127323	A	C	0.258	cg00433861	18	67070170	-0.49254	-10.2779	0.0076	2.63e-23	N
rs4401138	18	67127328	T	C	0.258	cg00433861	18	67070170	-0.49254	-10.2779	0.0076	2.63e-23	N
rs6420524	18	67127788	G	A	0.258	cg00433861	18	67070170	-0.49254	-10.2779	0.0076	2.63e-23	N
rs12607423	18	67084661	T	C	0.262	cg00433861	18	67070170	-0.48671	-10.2513	0.00765	3.35e-23	N
rs72540694	18	67106307	I	R	0.259	cg00433861	18	67070170	-0.4905	-10.2283	0.0076	4.13e-23	N
rs7235459	18	67090139	G	A	0.353	cg00433861	18	67070170	-0.43738	-9.97197	0.00643	4.15e-22	N
rs1392839	18	67091664	G	A	0.353	cg00433861	18	67070170	-0.43738	-9.97197	0.00643	4.15e-22	N
rs3044854	18	67091862	D	R	0.353	cg00433861	18	67070170	-0.43738	-9.97197	0.00643	4.15e-22	N
rs2364202	18	67092589	A	C	0.353	cg00433861	18	67070170	-0.43738	-9.97197	0.00643	4.15e-22	N
rs12968072	18	67076617	A	T	0.252	cg00433861	18	67070170	-0.47754	-9.88929	0.0076	8.66e-22	N
rs12967963	18	67070074	G	A	0.25	cg00433861	18	67070170	-0.47331	-9.7908	0.0076	2.07e-21	N
rs7240762	18	67076587	T	C	0.273	cg00433861	18	67070170	-0.44757	-9.41205	0.00738	5.5e-20	N
rs71176958	18	67063310	I	R	0.284	cg00433861	18	67070170	-0.43833	-9.33693	0.00777	1.04e-19	N
rs7236305	18	67075969	C	G	0.478	cg00433861	18	67070170	0.39013	9.17971	0.00569	3.92e-19	N
rs356014	18	67076154	G	C	0.285	cg00433861	18	67070170	-0.43203	-9.17453	0.00726	4.09e-19	N
rs36061851	18	67048431	C	A	0.194	cg00433861	18	67070170	-0.4756	-8.91982	0.00751	3.37e-18	N
rs62096585	18	67040755	T	C	0.196	cg00433861	18	67070170	-0.47483	-8.90834	0.00753	3.7e-18	N
rs62096586	18	67043552	T	A	0.196	cg00433861	18	67070170	-0.47483	-8.90834	0.00753	3.7e-18	N
rs12956436	18	67044374	G	A	0.196	cg00433861	18	67070170	-0.47483	-8.90834	0.00753	3.7e-18	N
rs73971947	18	67047367	C	T	0.196	cg00433861	18	67070170	-0.47483	-8.90834	0.00753	3.7e-18	N
rs9956602	18	67047592	A	C	0.196	cg00433861	18	67070170	-0.47483	-8.90834	0.00753	3.7e-18	N
rs2364198	18	67049574	T	A	0.196	cg00433861	18	67070170	-0.47483	-8.90834	0.00753	3.7e-18	N
rs71368390	18	67052084	A	G	0.196	cg00433861	18	67070170	-0.47483	-8.90834	0.00753	3.7e-18	N
rs34294090	18	67052226	G	A	0.196	cg00433861	18	67070170	-0.47483	-8.90834	0.00753	3.7e-18	N
rs7243624	18	67073366	T	G	0.294	cg00433861	18	67070170	-0.41347	-8.86916	0.00754	5.09e-18	N
rs12959923	18	67071240	C	T	0.293	cg00433861	18	67070170	-0.4128	-8.85597	0.00757	5.67e-18	N
rs12327113	18	67071980	A	G	0.292	cg00433861	18	67070170	-0.40568	-8.69285	0.0075	2.12e-17	N
rs12373300	18	67081691	G	A	0.433	cg00433861	18	67070170	0.32897	7.6476	0.00473	6.12e-14	N
rs201614407	18	67057642	D	R	0.16	cg00433861	18	67070170	-0.44767	-7.64247	0.00825	6.35e-14	N
rs7242009	18	67085807	C	T	0.443	cg00433861	18	67070170	-0.31846	-7.34438	0.00437	5.28e-13	N
rs11663166	18	67104515	C	T	0.266	cg00433861	18	67070170	0.36342	7.13242	0.00636	2.28e-12	N
rs11665014	18	67106471	G	T	0.266	cg00433861	18	67070170	0.36342	7.13242	0.00636	2.28e-12	N
rs72957416	18	67116183	T	C	0.266	cg00433861	18	67070170	0.36342	7.13242	0.00636	2.28e-12	N
rs35981844	18	67126775	I	R	0.266	cg00433861	18	67070170	0.36342	7.13242	0.00636	2.28e-12	N
rs1946984	18	67127634	T	A	0.266	cg00433861	18	67070170	0.36342	7.13242	0.00636	2.28e-12	N
rs4255867	18	67130866	C	A	0.266	cg00433861	18	67070170	0.36342	7.13242	0.00636	2.28e-12	N
rs112748457	18	67102254	I	R	0.256	cg00433861	18	67070170	0.35848	6.95739	0.00581	7.42e-12	N
rs142411940	18	67122228	C	T	0.262	cg00433861	18	67070170	0.35401	6.93983	0.00627	8.34e-12	N
rs12606543	18	67123168	G	C	0.262	cg00433861	18	67070170	0.35401	6.93983	0.00627	8.34e-12	N
rs200293071	18	67102256	D	R	0.251	cg00433861	18	67070170	0.35424	6.8713	0.00582	1.31e-11	N
rs199943550	18	67099983	I	R	0.12	cg00433861	18	67070170	0.4198	6.25613	0.00327	6.55e-10	N
rs7231561	18	67108197	C	A	0.322	cg00433861	18	67070170	0.29132	6.07712	0.00459	1.92e-09	N
rs9967032	18	67131631	A	G	0.322	cg00433861	18	67070170	0.29132	6.07712	0.00459	1.92e-09	N
rs1372766	18	67091599	C	T	0.47	cg00433861	18	67070170	-0.25641	-5.91375	0.00399	5.03e-09	N
rs12607448	18	67133452	C	T	0.44	cg00433861	18	67070170	0.26671	5.86438	0.00499	6.69e-09	N
rs2364199	18	67060481	C	T	0.461	cg00433861	18	67070170	-0.24215	-5.50863	0.00326	4.93e-08	N
rs75164359	18	67014298	T	C	0.098	cg13890379	18	67070324	-0.42841	-5.4649	0.04488	6.26e-08	N
rs79364858	18	67084435	C	T	0.09	cg13890379	18	67070324	-0.44047	-5.43992	0.03784	7.17e-08	N
rs138546502	18	67082600	D	R	0.286	cg13890379	18	67070324	0.27218	5.38403	0.03446	9.68e-08	N
rs17081060	18	67154325	T	G	0.482	cg13890379	18	67070324	-0.53536	-12.6293	0.05038	2.32e-33	N
rs8084009	18	67149961	C	G	0.269	cg13890379	18	67070324	-0.58278	-12.257	0.05205	1.12e-31	N
rs1372773	18	67150293	T	A	0.269	cg13890379	18	67070324	-0.58278	-12.257	0.05205	1.12e-31	N
rs1372772	18	67150515	T	C	0.269	cg13890379	18	67070324	-0.58278	-12.257	0.05205	1.12e-31	N
rs12961463	18	67146140	A	G	0.268	cg13890379	18	67070324	-0.58372	-12.2343	0.05208	1.42e-31	N
rs140900421	18	67146326	I	R	0.268	cg13890379	18	67070324	-0.58372	-12.2343	0.05208	1.42e-31	N
rs12966827	18	67146758	C	T	0.268	cg13890379	18	67070324	-0.58372	-12.2343	0.05208	1.42e-31	N
rs12969458	18	67152949	C	A	0.268	cg13890379	18	67070324	-0.58372	-12.2343	0.05208	1.42e-31	N
rs988986	18	67153020	G	C	0.268	cg13890379	18	67070324	-0.58372	-12.2343	0.05208	1.42e-31	N
rs1372770	18	67153902	G	A	0.268	cg13890379	18	67070324	-0.58372	-12.2343	0.05208	1.42e-31	N
rs35475314	18	67143227	I	R	0.268	cg13890379	18	67070324	-0.58104	-12.1179	0.05164	4.7e-31	N
rs12967769	18	67143311	T	C	0.268	cg13890379	18	67070324	-0.58104	-12.1179	0.05164	4.7e-31	N
rs62096618	18	67141437	A	T	0.267	cg13890379	18	67070324	-0.58152	-12.0371	0.05164	1.07e-30	N
rs12957942	18	67141690	G	A	0.267	cg13890379	18	67070324	-0.58152	-12.0371	0.05164	1.07e-30	N
rs7238969	18	67139253	T	C	0.266	cg13890379	18	67070324	-0.58072	-12.0204	0.05144	1.27e-30	N
rs12964641	18	67159146	A	G	0.252	cg13890379	18	67070324	-0.543	-10.8199	0.04863	1.71e-25	N
rs2165718	18	67170018	C	G	0.251	cg13890379	18	67070324	-0.5442	-10.8032	0.04788	2e-25	N
rs34731608	18	67165285	T	C	0.251	cg13890379	18	67070324	-0.54389	-10.7963	0.04806	2.13e-25	N
rs72957482	18	67150010	T	G	0.258	cg13890379	18	67070324	0.55308	10.683	0.07397	6.2e-25	N
rs17081006	18	67150084	G	A	0.258	cg13890379	18	67070324	0.55308	10.683	0.07397	6.2e-25	N
rs7233100	18	67150442	C	T	0.258	cg13890379	18	67070324	0.55308	10.683	0.07397	6.2e-25	N
rs7232718	18	67150712	T	G	0.258	cg13890379	18	67070324	0.55308	10.683	0.07397	6.2e-25	N
rs7233043	18	67150930	C	G	0.258	cg13890379	18	67070324	0.55308	10.683	0.07397	6.2e-25	N
rs9319778	18	67151028	A	G	0.258	cg13890379	18	67070324	0.55308	10.683	0.07397	6.2e-25	N
rs9319780	18	67151113	C	T	0.258	cg13890379	18	67070324	0.55308	10.683	0.07397	6.2e-25	N
rs7236854	18	67151213	T	A	0.258	cg13890379	18	67070324	0.55308	10.683	0.07397	6.2e-25	N
rs7237442	18	67151311	A	G	0.258	cg13890379	18	67070324	0.55308	10.683	0.07397	6.2e-25	N
rs7237633	18	67151426	A	G	0.258	cg13890379	18	67070324	0.55308	10.683	0.07397	6.2e-25	N
rs7238632	18	67151465	C	T	0.258	cg13890379	18	67070324	0.55308	10.683	0.07397	6.2e-25	N
rs9319781	18	67151606	C	T	0.258	cg13890379	18	67070324	0.55308	10.683	0.07397	6.2e-25	N
rs7238166	18	67151938	T	C	0.258	cg13890379	18	67070324	0.55308	10.683	0.07397	6.2e-25	N
rs10163829	18	67152182	A	G	0.258	cg13890379	18	67070324	0.55308	10.683	0.07397	6.2e-25	N
rs17081040	18	67152643	A	G	0.258	cg13890379	18	67070324	0.55308	10.683	0.07397	6.2e-25	N
rs12606105	18	67152961	A	G	0.258	cg13890379	18	67070324	0.55308	10.683	0.07397	6.2e-25	N
rs35112387	18	67153320	I	R	0.258	cg13890379	18	67070324	0.55005	10.6148	0.07386	1.17e-24	N
rs8089890	18	67145983	C	A	0.257	cg13890379	18	67070324	0.55061	10.539	0.07397	2.38e-24	N
rs8090001	18	67146000	A	C	0.257	cg13890379	18	67070324	0.55061	10.539	0.07397	2.38e-24	N
rs8089913	18	67146032	G	A	0.257	cg13890379	18	67070324	0.55061	10.539	0.07397	2.38e-24	N
rs8094725	18	67146157	C	T	0.257	cg13890379	18	67070324	0.55061	10.539	0.07397	2.38e-24	N
rs17080978	18	67146222	G	A	0.257	cg13890379	18	67070324	0.55061	10.539	0.07397	2.38e-24	N
rs17080982	18	67146772	A	C	0.257	cg13890379	18	67070324	0.55061	10.539	0.07397	2.38e-24	N
rs12608413	18	67147172	C	T	0.257	cg13890379	18	67070324	0.55061	10.539	0.07397	2.38e-24	N
rs145587549	18	67147478	D	R	0.257	cg13890379	18	67070324	0.55061	10.539	0.07397	2.38e-24	N
rs8082973	18	67148078	A	G	0.257	cg13890379	18	67070324	0.55061	10.539	0.07397	2.38e-24	N
rs72957468	18	67148463	T	A	0.257	cg13890379	18	67070324	0.55061	10.539	0.07397	2.38e-24	N
rs9675937	18	67148706	A	G	0.257	cg13890379	18	67070324	0.55061	10.539	0.07397	2.38e-24	N
rs17081001	18	67149567	G	C	0.257	cg13890379	18	67070324	0.55061	10.539	0.07397	2.38e-24	N
rs17081003	18	67149662	T	C	0.257	cg13890379	18	67070324	0.55061	10.539	0.07397	2.38e-24	N
rs9675945	18	67148945	A	G	0.25	cg13890379	18	67070324	0.55226	10.3963	0.06715	8.89e-24	N
rs9807226	18	67151070	T	C	0.295	cg13890379	18	67070324	0.49943	10.0461	0.05443	2.14e-22	N
rs7239106	18	67151849	C	T	0.233	cg13890379	18	67070324	0.54296	9.95584	0.0758	4.79e-22	N
rs7238265	18	67151850	T	G	0.233	cg13890379	18	67070324	0.54296	9.95584	0.0758	4.79e-22	N
rs72957471	18	67148497	A	C	0.267	cg13890379	18	67070324	0.51067	9.9427	0.05367	5.39e-22	N
rs201611922	18	67151848	I	R	0.234	cg13890379	18	67070324	0.53854	9.86569	0.07584	1.07e-21	N
rs10513963	18	67154409	A	G	0.243	cg13890379	18	67070324	0.51442	9.55231	0.08043	1.65e-20	N
rs111770869	18	67146403	A	C	0.036	cg13890379	18	67070324	1.10321	9.38344	0	7.02e-20	N
rs8098165	18	67168567	T	C	0.326	cg13890379	18	67070324	0.39143	7.91834	0.05015	8.41e-15	N
rs56194870	18	67155573	T	C	0.326	cg13890379	18	67070324	0.39107	7.88303	0.05045	1.09e-14	N
rs60498317	18	67155982	A	G	0.326	cg13890379	18	67070324	0.39107	7.88303	0.05045	1.09e-14	N
rs17081069	18	67158202	A	G	0.326	cg13890379	18	67070324	0.39107	7.88303	0.05045	1.09e-14	N
rs12605613	18	67169602	A	G	0.327	cg13890379	18	67070324	0.38618	7.79487	0.04962	2.09e-14	N
rs8083686	18	67170905	C	T	0.327	cg13890379	18	67070324	0.38618	7.79487	0.04962	2.09e-14	N
rs12608231	18	67161318	T	C	0.327	cg13890379	18	67070324	0.38578	7.75928	0.05012	2.72e-14	N
rs56295884	18	67161964	G	T	0.327	cg13890379	18	67070324	0.38578	7.75928	0.05012	2.72e-14	N
rs1596223	18	67163185	A	G	0.327	cg13890379	18	67070324	0.38578	7.75928	0.05012	2.72e-14	N
rs9964498	18	67139289	A	T	0.489	cg13890379	18	67070324	0.29701	6.52507	0.03367	1.23e-10	N
rs8097813	18	67173624	C	T	0.483	cg13890379	18	67070324	0.29911	6.44342	0.03395	2.06e-10	N
rs202018888	18	67147475	D	R	0.136	cg13890379	18	67070324	0.43431	6.33839	0.08394	3.95e-10	N
rs4891749	18	67162176	A	C	0.493	cg13890379	18	67070324	-0.27951	-5.97978	0.03295	3.42e-09	N
rs2119964	18	67162563	T	C	0.493	cg13890379	18	67070324	-0.27951	-5.97978	0.03295	3.42e-09	N
rs12967871	18	67173351	A	G	0.449	cg13890379	18	67070324	-0.28001	-6.06756	0.03028	2.04e-09	N
rs17081004	18	67149873	C	T	0.121	cg13890379	18	67070324	0.42171	6.03646	0.07046	2.45e-09	N
rs12051946	18	67163879	G	A	0.449	cg13890379	18	67070324	-0.27756	-5.99486	0.03041	3.13e-09	N
rs12051972	18	67165041	G	A	0.449	cg13890379	18	67070324	-0.27756	-5.99486	0.03041	3.13e-09	N
rs140627228	18	67166511	D	R	0.449	cg13890379	18	67070324	-0.27756	-5.99486	0.03041	3.13e-09	N
rs8095078	18	67168069	C	T	0.492	cg13890379	18	67070324	-0.27958	-5.98934	0.03261	3.23e-09	N
rs2165717	18	67169994	C	T	0.492	cg13890379	18	67070324	-0.27958	-5.98934	0.03261	3.23e-09	N
rs1992488	18	67172098	C	T	0.492	cg13890379	18	67070324	-0.27958	-5.98934	0.03261	3.23e-09	N
rs1372776	18	67160595	G	A	0.493	cg13890379	18	67070324	-0.27951	-5.97978	0.03295	3.42e-09	N
rs12456349	18	67161196	A	T	0.493	cg13890379	18	67070324	-0.27951	-5.97978	0.03295	3.42e-09	N
rs12458725	18	67161416	G	A	0.493	cg13890379	18	67070324	-0.27951	-5.97978	0.03295	3.42e-09	N
rs143504460	18	67161714	D	R	0.493	cg13890379	18	67070324	-0.27951	-5.97978	0.03295	3.42e-09	N
rs1550597	18	67161815	C	T	0.493	cg13890379	18	67070324	-0.27951	-5.97978	0.03295	3.42e-09	N
rs1550598	18	67161935	A	G	0.493	cg13890379	18	67070324	-0.27951	-5.97978	0.03295	3.42e-09	N
rs1550599	18	67161989	C	G	0.493	cg13890379	18	67070324	-0.27951	-5.97978	0.03295	3.42e-09	N
rs2119965	18	67162579	A	G	0.493	cg13890379	18	67070324	-0.27951	-5.97978	0.03295	3.42e-09	N
rs2364205	18	67162987	T	C	0.493	cg13890379	18	67070324	-0.27951	-5.97978	0.03295	3.42e-09	N
rs2119966	18	67163430	A	G	0.493	cg13890379	18	67070324	-0.27951	-5.97978	0.03295	3.42e-09	N
rs2119967	18	67163433	G	A	0.493	cg13890379	18	67070324	-0.27951	-5.97978	0.03295	3.42e-09	N
rs1372777	18	67164503	A	C	0.493	cg13890379	18	67070324	-0.27951	-5.97978	0.03295	3.42e-09	N
rs67945080	18	67165234	I	R	0.493	cg13890379	18	67070324	-0.27951	-5.97978	0.03295	3.42e-09	N
rs1442679	18	67166251	A	C	0.493	cg13890379	18	67070324	-0.27951	-5.97978	0.03295	3.42e-09	N
rs140773496	18	67149267	A	G	0.091	cg13890379	18	67070324	-0.4704	-5.84154	0.03807	7.63e-09	N
rs17081049	18	67152766	C	A	0.258	cg13890379	18	67070324	0.55308	10.683	0.07397	6.2e-25	N
rs10513962	18	67149638	A	T	0.257	cg13890379	18	67070324	0.55061	10.539	0.07397	2.38e-24	N
rs355981	18	67102693	T	C	0.258	cg13890379	18	67070324	-0.57538	-11.8079	0.05079	1.09e-29	N
rs12961718	18	67088004	C	T	0.319	cg13890379	18	67070324	-0.53997	-11.7741	0.05104	1.54e-29	N
rs3044854	18	67091862	D	R	0.353	cg13890379	18	67070324	-0.50629	-11.3219	0.04953	1.36e-27	N
rs112748457	18	67102254	I	R	0.256	cg13890379	18	67070324	0.42562	8.05073	0.04574	3.12e-15	N
rs200293071	18	67102256	D	R	0.251	cg13890379	18	67070324	0.42058	7.94903	0.04568	6.7e-15	N
rs34234412	18	67039545	T	C	0.062	cg13890379	18	67070324	-0.56936	-5.94206	0.04425	4.26e-09	N
rs10871643	18	67133967	G	A	0.314	cg13890379	18	67070324	-0.54794	-11.9009	0.05134	4.28e-30	N
rs72540694	18	67106307	I	R	0.259	cg13890379	18	67070324	-0.57823	-11.8755	0.05097	5.53e-30	N
rs10513961	18	67134392	T	C	0.257	cg13890379	18	67070324	-0.57608	-11.8255	0.05073	9.16e-30	N
rs9956773	18	67135624	T	C	0.257	cg13890379	18	67070324	-0.57608	-11.8255	0.05073	9.16e-30	N
rs147727135	18	67109389	D	R	0.258	cg13890379	18	67070324	-0.57538	-11.8079	0.05079	1.09e-29	N
rs355993	18	67114590	T	C	0.258	cg13890379	18	67070324	-0.57538	-11.8079	0.05079	1.09e-29	N
rs1837965	18	67125107	T	C	0.258	cg13890379	18	67070324	-0.57538	-11.8079	0.05079	1.09e-29	N
rs12959185	18	67127290	C	T	0.258	cg13890379	18	67070324	-0.57538	-11.8079	0.05079	1.09e-29	N
rs4545911	18	67127323	A	C	0.258	cg13890379	18	67070324	-0.57538	-11.8079	0.05079	1.09e-29	N
rs4401138	18	67127328	T	C	0.258	cg13890379	18	67070324	-0.57538	-11.8079	0.05079	1.09e-29	N
rs6420524	18	67127788	G	A	0.258	cg13890379	18	67070324	-0.57538	-11.8079	0.05079	1.09e-29	N
rs7227974	18	67086620	A	G	0.319	cg13890379	18	67070324	-0.53997	-11.7741	0.05104	1.54e-29	N
rs7239849	18	67090320	A	G	0.319	cg13890379	18	67070324	-0.53997	-11.7741	0.05104	1.54e-29	N
rs66754716	18	67091879	D	R	0.319	cg13890379	18	67070324	-0.53997	-11.7741	0.05104	1.54e-29	N
rs12955071	18	67091995	C	T	0.319	cg13890379	18	67070324	-0.53997	-11.7741	0.05104	1.54e-29	N
rs12969305	18	67094277	G	T	0.26	cg13890379	18	67070324	-0.56538	-11.6094	0.05009	7.98e-29	N
rs12962080	18	67096683	C	T	0.26	cg13890379	18	67070324	-0.56538	-11.6094	0.05009	7.98e-29	N
rs12965483	18	67097281	T	C	0.26	cg13890379	18	67070324	-0.56538	-11.6094	0.05009	7.98e-29	N
rs356012	18	67098747	G	T	0.26	cg13890379	18	67070324	-0.56538	-11.6094	0.05009	7.98e-29	N
rs356013	18	67099398	T	G	0.26	cg13890379	18	67070324	-0.56538	-11.6094	0.05009	7.98e-29	N
rs12607423	18	67084661	T	C	0.262	cg13890379	18	67070324	-0.55005	-11.3273	0.04852	1.29e-27	N
rs2364201	18	67088062	T	C	0.353	cg13890379	18	67070324	-0.50629	-11.3219	0.04953	1.36e-27	N
rs7235459	18	67090139	G	A	0.353	cg13890379	18	67070324	-0.50629	-11.3219	0.04953	1.36e-27	N
rs1392839	18	67091664	G	A	0.353	cg13890379	18	67070324	-0.50629	-11.3219	0.04953	1.36e-27	N
rs2364202	18	67092589	A	C	0.353	cg13890379	18	67070324	-0.50629	-11.3219	0.04953	1.36e-27	N
rs12968072	18	67076617	A	T	0.252	cg13890379	18	67070324	-0.54187	-10.9683	0.04722	4.15e-26	N
rs12967963	18	67070074	G	A	0.25	cg13890379	18	67070324	-0.53474	-10.802	0.04645	2.02e-25	N
rs356014	18	67076154	G	C	0.285	cg13890379	18	67070324	-0.50442	-10.4925	0.04644	3.66e-24	N
rs7240762	18	67076587	T	C	0.273	cg13890379	18	67070324	-0.50735	-10.4142	0.04606	7.54e-24	N
rs7236305	18	67075969	C	G	0.478	cg13890379	18	67070324	0.44741	10.2863	0.04302	2.44e-23	N
rs967975	18	67062025	T	C	0.283	cg13890379	18	67070324	-0.47558	-9.83156	0.04119	1.44e-21	N
rs12959114	18	67062811	A	G	0.285	cg13890379	18	67070324	-0.47417	-9.79437	0.04119	2e-21	N
rs62096585	18	67040755	T	C	0.196	cg13890379	18	67070324	-0.53323	-9.74162	0.04067	3.18e-21	N
rs62096586	18	67043552	T	A	0.196	cg13890379	18	67070324	-0.53323	-9.74162	0.04067	3.18e-21	N
rs12956436	18	67044374	G	A	0.196	cg13890379	18	67070324	-0.53323	-9.74162	0.04067	3.18e-21	N
rs73971947	18	67047367	C	T	0.196	cg13890379	18	67070324	-0.53323	-9.74162	0.04067	3.18e-21	N
rs9956602	18	67047592	A	C	0.196	cg13890379	18	67070324	-0.53323	-9.74162	0.04067	3.18e-21	N
rs2364198	18	67049574	T	A	0.196	cg13890379	18	67070324	-0.53323	-9.74162	0.04067	3.18e-21	N
rs71368390	18	67052084	A	G	0.196	cg13890379	18	67070324	-0.53323	-9.74162	0.04067	3.18e-21	N
rs34294090	18	67052226	G	A	0.196	cg13890379	18	67070324	-0.53323	-9.74162	0.04067	3.18e-21	N
rs71176958	18	67063310	I	R	0.284	cg13890379	18	67070324	-0.47177	-9.74098	0.04111	3.2e-21	N
rs7243624	18	67073366	T	G	0.294	cg13890379	18	67070324	-0.46484	-9.71032	0.04293	4.18e-21	N
rs12959923	18	67071240	C	T	0.293	cg13890379	18	67070324	-0.46304	-9.67087	0.04277	5.9e-21	N
rs12327113	18	67071980	A	G	0.292	cg13890379	18	67070324	-0.46265	-9.66724	0.04277	6.09e-21	N
rs36061851	18	67048431	C	A	0.194	cg13890379	18	67070324	-0.52951	-9.6606	0.04063	6.46e-21	N
rs201614407	18	67057642	D	R	0.16	cg13890379	18	67070324	-0.53667	-8.95672	0.04373	2.49e-18	N
rs11663166	18	67104515	C	T	0.266	cg13890379	18	67070324	0.42254	8.07158	0.0467	2.67e-15	N
rs11664963	18	67106344	C	T	0.266	cg13890379	18	67070324	0.42254	8.07158	0.0467	2.67e-15	N
rs11665014	18	67106471	G	T	0.266	cg13890379	18	67070324	0.42254	8.07158	0.0467	2.67e-15	N
rs72957406	18	67109833	G	A	0.266	cg13890379	18	67070324	0.42254	8.07158	0.0467	2.67e-15	N
rs72957416	18	67116183	T	C	0.266	cg13890379	18	67070324	0.42254	8.07158	0.0467	2.67e-15	N
rs35981844	18	67126775	I	R	0.266	cg13890379	18	67070324	0.42254	8.07158	0.0467	2.67e-15	N
rs1946984	18	67127634	T	A	0.266	cg13890379	18	67070324	0.42254	8.07158	0.0467	2.67e-15	N
rs4255867	18	67130866	C	A	0.266	cg13890379	18	67070324	0.42254	8.07158	0.0467	2.67e-15	N
rs142411940	18	67122228	C	T	0.262	cg13890379	18	67070324	0.41401	7.89981	0.04596	9.66e-15	N
rs12606543	18	67123168	G	C	0.262	cg13890379	18	67070324	0.41401	7.89981	0.04596	9.66e-15	N
rs12373300	18	67081691	G	A	0.433	cg13890379	18	67070324	0.34943	7.85392	0.03678	1.36e-14	N
rs7242009	18	67085807	C	T	0.443	cg13890379	18	67070324	-0.34192	-7.62888	0.03468	7.01e-14	N
rs7231561	18	67108197	C	A	0.322	cg13890379	18	67070324	0.33432	6.76668	0.03408	2.61e-11	N
rs355990	18	67113496	T	A	0.322	cg13890379	18	67070324	0.33432	6.76668	0.03408	2.61e-11	N
rs9967032	18	67131631	A	G	0.322	cg13890379	18	67070324	0.33432	6.76668	0.03408	2.61e-11	N
rs1372766	18	67091599	C	T	0.47	cg13890379	18	67070324	-0.29949	-6.70676	0.03169	3.86e-11	N
rs355991	18	67113694	G	T	0.318	cg13890379	18	67070324	0.33045	6.67685	0.03769	4.68e-11	N
rs12607448	18	67133452	C	T	0.44	cg13890379	18	67070324	0.30303	6.45876	0.03669	1.87e-10	N
rs143177299	18	67138377	I	R	0.17	cg13890379	18	67070324	0.35247	5.79818	0.05434	9.79e-09	N
rs2034021	18	67135982	G	T	0.462	cg13890379	18	67070324	0.26209	5.72564	0.02911	1.48e-08	N
rs67217413	18	67088302	G	A	0.117	cg13890379	18	67070324	0.41498	5.69988	0.10575	1.71e-08	N
rs11661902	18	67094412	A	G	0.117	cg13890379	18	67070324	0.41498	5.69988	0.10575	1.71e-08	N
rs72955488	18	67098322	G	A	0.117	cg13890379	18	67070324	0.41498	5.69988	0.10575	1.71e-08	N
rs72957411	18	67112769	G	T	0.117	cg13890379	18	67070324	0.41498	5.69988	0.10575	1.71e-08	N
rs186853780	18	67113441	A	C	0.117	cg13890379	18	67070324	0.41498	5.69988	0.10575	1.71e-08	N
rs1822268	18	67115810	C	A	0.117	cg13890379	18	67070324	0.41498	5.69988	0.10575	1.71e-08	N
rs143246987	18	67125454	G	T	0.117	cg13890379	18	67070324	0.41498	5.69988	0.10575	1.71e-08	N
rs355994	18	67064525	A	G	0.408	cg13890379	18	67070324	-0.25849	-5.65704	0.01535	2.17e-08	N
rs7235459	18	67090139	G	A	0.353	cg19513940	18	67070120	-0.29824	-6.56995	0.0095	9.27e-11	N
rs111770869	18	67146403	A	C	0.036	cg19513940	18	67070120	0.85874	7.41526	0	3.21e-13	N
rs72957482	18	67150010	T	G	0.258	cg19513940	18	67070120	0.35572	6.83728	0.01388	1.65e-11	N
rs17081006	18	67150084	G	A	0.258	cg19513940	18	67070120	0.35572	6.83728	0.01388	1.65e-11	N
rs7233100	18	67150442	C	T	0.258	cg19513940	18	67070120	0.35572	6.83728	0.01388	1.65e-11	N
rs7232718	18	67150712	T	G	0.258	cg19513940	18	67070120	0.35572	6.83728	0.01388	1.65e-11	N
rs7233043	18	67150930	C	G	0.258	cg19513940	18	67070120	0.35572	6.83728	0.01388	1.65e-11	N
rs9319778	18	67151028	A	G	0.258	cg19513940	18	67070120	0.35572	6.83728	0.01388	1.65e-11	N
rs9319780	18	67151113	C	T	0.258	cg19513940	18	67070120	0.35572	6.83728	0.01388	1.65e-11	N
rs7236854	18	67151213	T	A	0.258	cg19513940	18	67070120	0.35572	6.83728	0.01388	1.65e-11	N
rs7237633	18	67151426	A	G	0.258	cg19513940	18	67070120	0.35572	6.83728	0.01388	1.65e-11	N
rs7238632	18	67151465	C	T	0.258	cg19513940	18	67070120	0.35572	6.83728	0.01388	1.65e-11	N
rs9319781	18	67151606	C	T	0.258	cg19513940	18	67070120	0.35572	6.83728	0.01388	1.65e-11	N
rs7238166	18	67151938	T	C	0.258	cg19513940	18	67070120	0.35572	6.83728	0.01388	1.65e-11	N
rs10163829	18	67152182	A	G	0.258	cg19513940	18	67070120	0.35572	6.83728	0.01388	1.65e-11	N
rs17081040	18	67152643	A	G	0.258	cg19513940	18	67070120	0.35572	6.83728	0.01388	1.65e-11	N
rs17081049	18	67152766	C	A	0.258	cg19513940	18	67070120	0.35572	6.83728	0.01388	1.65e-11	N
rs8089890	18	67145983	C	A	0.257	cg19513940	18	67070120	0.35703	6.81062	0.01351	1.96e-11	N
rs8090001	18	67146000	A	C	0.257	cg19513940	18	67070120	0.35703	6.81062	0.01351	1.96e-11	N
rs8089913	18	67146032	G	A	0.257	cg19513940	18	67070120	0.35703	6.81062	0.01351	1.96e-11	N
rs17080978	18	67146222	G	A	0.257	cg19513940	18	67070120	0.35703	6.81062	0.01351	1.96e-11	N
rs17080982	18	67146772	A	C	0.257	cg19513940	18	67070120	0.35703	6.81062	0.01351	1.96e-11	N
rs72957468	18	67148463	T	A	0.257	cg19513940	18	67070120	0.35703	6.81062	0.01351	1.96e-11	N
rs9675937	18	67148706	A	G	0.257	cg19513940	18	67070120	0.35703	6.81062	0.01351	1.96e-11	N
rs17081001	18	67149567	G	C	0.257	cg19513940	18	67070120	0.35703	6.81062	0.01351	1.96e-11	N
rs17081003	18	67149662	T	C	0.257	cg19513940	18	67070120	0.35703	6.81062	0.01351	1.96e-11	N
rs35112387	18	67153320	I	R	0.258	cg19513940	18	67070120	0.35338	6.7889	0.01388	2.26e-11	N
rs72957471	18	67148497	A	C	0.267	cg19513940	18	67070120	0.33775	6.58745	0.01388	8.29e-11	N
rs9675945	18	67148945	A	G	0.25	cg19513940	18	67070120	0.34168	6.39977	0.01114	2.7e-10	N
rs7238265	18	67151850	T	G	0.233	cg19513940	18	67070120	0.34751	6.37121	0.01063	3.23e-10	N
rs7238969	18	67139253	T	C	0.266	cg19513940	18	67070120	-0.31539	-6.36288	0.00872	3.4e-10	N
rs35475314	18	67143227	I	R	0.268	cg19513940	18	67070120	-0.31254	-6.34399	0.00889	3.82e-10	N
rs12967769	18	67143311	T	C	0.268	cg19513940	18	67070120	-0.31254	-6.34399	0.00889	3.82e-10	N
rs62096618	18	67141437	A	T	0.267	cg19513940	18	67070120	-0.31372	-6.32614	0.00889	4.26e-10	N
rs11718081	3	189905022	G	A	0.168	cg19513940	18	67070120	0.32093	5.44035	0.0112	7.15e-08	Y
rs201611922	18	67151848	I	R	0.234	cg19513940	18	67070120	0.34363	6.29724	0.01068	5.09e-10	N
rs1372773	18	67150293	T	A	0.269	cg19513940	18	67070120	-0.30497	-6.22541	0.00875	7.89e-10	N
rs1372772	18	67150515	T	C	0.269	cg19513940	18	67070120	-0.30497	-6.22541	0.00875	7.89e-10	N
rs12961463	18	67146140	A	G	0.268	cg19513940	18	67070120	-0.30479	-6.20081	0.00877	9.16e-10	N
rs12969458	18	67152949	C	A	0.268	cg19513940	18	67070120	-0.30479	-6.20081	0.00877	9.16e-10	N
rs988986	18	67153020	G	C	0.268	cg19513940	18	67070120	-0.30479	-6.20081	0.00877	9.16e-10	N
rs1372770	18	67153902	G	A	0.268	cg19513940	18	67070120	-0.30479	-6.20081	0.00877	9.16e-10	N
rs10433490	3	189912222	A	G	0.169	cg19513940	18	67070120	0.31897	5.41044	0.01116	8.4e-08	Y
rs34731608	18	67165285	T	C	0.251	cg19513940	18	67070120	-0.30769	-6.03062	0.0084	2.54e-09	N
rs10513963	18	67154409	A	G	0.243	cg19513940	18	67070120	0.32765	6.09837	0.01443	1.7e-09	N
rs12964641	18	67159146	A	G	0.252	cg19513940	18	67070120	-0.30778	-6.05493	0.00826	2.2e-09	N
rs9807226	18	67151070	T	C	0.295	cg19513940	18	67070120	0.29403	5.88592	0.01366	5.91e-09	N
rs8098165	18	67168567	T	C	0.326	cg19513940	18	67070120	0.28452	5.85672	0.01309	6.99e-09	N
rs56194870	18	67155573	T	C	0.326	cg19513940	18	67070120	0.28533	5.85447	0.01357	7.09e-09	N
rs17081069	18	67158202	A	G	0.326	cg19513940	18	67070120	0.28533	5.85447	0.01357	7.09e-09	N
rs60498317	18	67155982	A	G	0.326	cg19513940	18	67070120	0.28533	5.85447	0.01357	7.09e-09	N
rs12605613	18	67169602	A	G	0.327	cg19513940	18	67070120	0.27781	5.70645	0.01309	1.65e-08	N
rs8083686	18	67170905	C	T	0.327	cg19513940	18	67070120	0.27781	5.70645	0.01309	1.65e-08	N
rs12608231	18	67161318	T	C	0.327	cg19513940	18	67070120	0.27858	5.70374	0.01357	1.67e-08	N
rs56295884	18	67161964	G	T	0.327	cg19513940	18	67070120	0.27858	5.70374	0.01357	1.67e-08	N
rs1596223	18	67163185	A	G	0.327	cg19513940	18	67070120	0.27858	5.70374	0.01357	1.67e-08	N
rs12957942	18	67141690	G	A	0.267	cg19513940	18	67070120	-0.31372	-6.32614	0.00889	4.26e-10	N
rs140900421	18	67146326	I	R	0.268	cg19513940	18	67070120	-0.30479	-6.20081	0.00877	9.16e-10	N
rs12966827	18	67146758	C	T	0.268	cg19513940	18	67070120	-0.30479	-6.20081	0.00877	9.16e-10	N
rs7237442	18	67151311	A	G	0.258	cg19513940	18	67070120	0.35572	6.83728	0.01388	1.65e-11	N
rs12606105	18	67152961	A	G	0.258	cg19513940	18	67070120	0.35572	6.83728	0.01388	1.65e-11	N
rs7239106	18	67151849	C	T	0.233	cg19513940	18	67070120	0.34751	6.37121	0.01063	3.23e-10	N
rs6420524	18	67127788	G	A	0.258	cg19513940	18	67070120	-0.33078	-6.64994	0.00864	5.56e-11	N
rs12955071	18	67091995	C	T	0.319	cg19513940	18	67070120	-0.29456	-6.27606	0.0092	5.8e-10	N
rs10871643	18	67133967	G	A	0.314	cg19513940	18	67070120	-0.28104	-5.93946	0.00914	4.33e-09	N
rs17081060	18	67154325	T	G	0.482	cg19513940	18	67070120	-0.30141	-6.90432	0.01082	1.06e-11	N
rs8094725	18	67146157	C	T	0.257	cg19513940	18	67070120	0.35703	6.81062	0.01351	1.96e-11	N
rs12608413	18	67147172	C	T	0.257	cg19513940	18	67070120	0.35703	6.81062	0.01351	1.96e-11	N
rs145587549	18	67147478	D	R	0.257	cg19513940	18	67070120	0.35703	6.81062	0.01351	1.96e-11	N
rs8082973	18	67148078	A	G	0.257	cg19513940	18	67070120	0.35703	6.81062	0.01351	1.96e-11	N
rs10513962	18	67149638	A	T	0.257	cg19513940	18	67070120	0.35703	6.81062	0.01351	1.96e-11	N
rs7236305	18	67075969	C	G	0.478	cg19513940	18	67070120	0.30393	6.99573	0.01041	5.74e-12	N
rs12607423	18	67084661	T	C	0.262	cg19513940	18	67070120	-0.3398	-6.91238	0.00899	1e-11	N
rs12969305	18	67094277	G	T	0.26	cg19513940	18	67070120	-0.33718	-6.80899	0.00874	1.98e-11	N
rs12962080	18	67096683	C	T	0.26	cg19513940	18	67070120	-0.33718	-6.80899	0.00874	1.98e-11	N
rs12965483	18	67097281	T	C	0.26	cg19513940	18	67070120	-0.33718	-6.80899	0.00874	1.98e-11	N
rs356012	18	67098747	G	T	0.26	cg19513940	18	67070120	-0.33718	-6.80899	0.00874	1.98e-11	N
rs356013	18	67099398	T	G	0.26	cg19513940	18	67070120	-0.33718	-6.80899	0.00874	1.98e-11	N
rs12968072	18	67076617	A	T	0.252	cg19513940	18	67070120	-0.33628	-6.74474	0.00863	3.01e-11	N
rs12967963	18	67070074	G	A	0.25	cg19513940	18	67070120	-0.33341	-6.68368	0.0086	4.48e-11	N
rs7240762	18	67076587	T	C	0.273	cg19513940	18	67070120	-0.32624	-6.67644	0.00883	4.69e-11	N
rs356014	18	67076154	G	C	0.285	cg19513940	18	67070120	-0.32177	-6.66628	0.00922	5.01e-11	N
rs147727135	18	67109389	D	R	0.258	cg19513940	18	67070120	-0.33078	-6.64994	0.00864	5.56e-11	N
rs355993	18	67114590	T	C	0.258	cg19513940	18	67070120	-0.33078	-6.64994	0.00864	5.56e-11	N
rs12959185	18	67127290	C	T	0.258	cg19513940	18	67070120	-0.33078	-6.64994	0.00864	5.56e-11	N
rs4545911	18	67127323	A	C	0.258	cg19513940	18	67070120	-0.33078	-6.64994	0.00864	5.56e-11	N
rs4401138	18	67127328	T	C	0.258	cg19513940	18	67070120	-0.33078	-6.64994	0.00864	5.56e-11	N
rs72540694	18	67106307	I	R	0.259	cg19513940	18	67070120	-0.32845	-6.59968	0.00864	7.67e-11	N
rs10513961	18	67134392	T	C	0.257	cg19513940	18	67070120	-0.32835	-6.59862	0.00861	7.72e-11	N
rs9956773	18	67135624	T	C	0.257	cg19513940	18	67070120	-0.32835	-6.59862	0.00861	7.72e-11	N
rs2364201	18	67088062	T	C	0.353	cg19513940	18	67070120	-0.29824	-6.56995	0.0095	9.27e-11	N
rs1392839	18	67091664	G	A	0.353	cg19513940	18	67070120	-0.29824	-6.56995	0.0095	9.27e-11	N
rs3044854	18	67091862	D	R	0.353	cg19513940	18	67070120	-0.29824	-6.56995	0.0095	9.27e-11	N
rs2364202	18	67092589	A	C	0.353	cg19513940	18	67070120	-0.29824	-6.56995	0.0095	9.27e-11	N
rs12959923	18	67071240	C	T	0.293	cg19513940	18	67070120	-0.30618	-6.41707	0.00884	2.43e-10	N
rs12327113	18	67071980	A	G	0.292	cg19513940	18	67070120	-0.30445	-6.38217	0.00868	3.02e-10	N
rs7243624	18	67073366	T	G	0.294	cg19513940	18	67070120	-0.30442	-6.37638	0.00876	3.13e-10	N
rs7227974	18	67086620	A	G	0.319	cg19513940	18	67070120	-0.29456	-6.27606	0.0092	5.8e-10	N
rs12961718	18	67088004	C	T	0.319	cg19513940	18	67070120	-0.29456	-6.27606	0.0092	5.8e-10	N
rs7239849	18	67090320	A	G	0.319	cg19513940	18	67070120	-0.29456	-6.27606	0.0092	5.8e-10	N
rs66754716	18	67091879	D	R	0.319	cg19513940	18	67070120	-0.29456	-6.27606	0.0092	5.8e-10	N
rs12959114	18	67062811	A	G	0.285	cg19513940	18	67070120	-0.29927	-6.18312	0.00866	1.02e-09	N
rs967975	18	67062025	T	C	0.283	cg19513940	18	67070120	-0.29886	-6.17694	0.0086	1.06e-09	N
rs201614407	18	67057642	D	R	0.16	cg19513940	18	67070120	-0.32786	-5.49609	0.00667	5.28e-08	N
rs71176958	18	67063310	I	R	0.284	cg19513940	18	67070120	-0.29594	-6.11233	0.00863	1.56e-09	N
rs62096585	18	67040755	T	C	0.196	cg19513940	18	67070120	-0.33085	-6.04316	0.00725	2.35e-09	N
rs62096586	18	67043552	T	A	0.196	cg19513940	18	67070120	-0.33085	-6.04316	0.00725	2.35e-09	N
rs12956436	18	67044374	G	A	0.196	cg19513940	18	67070120	-0.33085	-6.04316	0.00725	2.35e-09	N
rs73971947	18	67047367	C	T	0.196	cg19513940	18	67070120	-0.33085	-6.04316	0.00725	2.35e-09	N
rs9956602	18	67047592	A	C	0.196	cg19513940	18	67070120	-0.33085	-6.04316	0.00725	2.35e-09	N
rs2364198	18	67049574	T	A	0.196	cg19513940	18	67070120	-0.33085	-6.04316	0.00725	2.35e-09	N
rs71368390	18	67052084	A	G	0.196	cg19513940	18	67070120	-0.33085	-6.04316	0.00725	2.35e-09	N
rs34294090	18	67052226	G	A	0.196	cg19513940	18	67070120	-0.33085	-6.04316	0.00725	2.35e-09	N
rs36061851	18	67048431	C	A	0.194	cg19513940	18	67070120	-0.32968	-6.01789	0.00723	2.73e-09	N
rs8084009	18	67149961	C	G	0.269	cg19513940	18	67070120	-0.30497	-6.22541	0.00875	7.89e-10	N
rs355981	18	67102693	T	C	0.258	cg19513940	18	67070120	-0.33078	-6.64994	0.00864	5.56e-11	N
rs1837965	18	67125107	T	C	0.258	cg19513940	18	67070120	-0.33078	-6.64994	0.00864	5.56e-11	N
rs2165718	18	67170018	C	G	0.251	cg19513940	18	67070120	-0.30779	-6.03261	0.00807	2.51e-09	N
rs34234412	18	67039545	T	C	0.062	cg20169576	18	67070461	-0.52557	-5.38661	0.06319	9.55e-08	N
rs1372772	18	67150515	T	C	0.269	cg20169576	18	67070461	-0.65464	-13.8855	0.08176	2.8e-39	N
rs35475314	18	67143227	I	R	0.268	cg20169576	18	67070461	-0.65858	-13.8752	0.08337	3.14e-39	N
rs12967769	18	67143311	T	C	0.268	cg20169576	18	67070461	-0.65858	-13.8752	0.08337	3.14e-39	N
rs12961463	18	67146140	A	G	0.268	cg20169576	18	67070461	-0.65273	-13.7802	0.08105	9.04e-39	N
rs140900421	18	67146326	I	R	0.268	cg20169576	18	67070461	-0.65273	-13.7802	0.08105	9.04e-39	N
rs12966827	18	67146758	C	T	0.268	cg20169576	18	67070461	-0.65273	-13.7802	0.08105	9.04e-39	N
rs12969458	18	67152949	C	A	0.268	cg20169576	18	67070461	-0.65273	-13.7802	0.08105	9.04e-39	N
rs1372770	18	67153902	G	A	0.268	cg20169576	18	67070461	-0.65273	-13.7802	0.08105	9.04e-39	N
rs7238969	18	67139253	T	C	0.266	cg20169576	18	67070461	-0.65675	-13.7203	0.07962	1.76e-38	N
rs62096618	18	67141437	A	T	0.267	cg20169576	18	67070461	-0.65488	-13.668	0.08024	3.14e-38	N
rs12957942	18	67141690	G	A	0.267	cg20169576	18	67070461	-0.65488	-13.668	0.08024	3.14e-38	N
rs12964641	18	67159146	A	G	0.252	cg20169576	18	67070461	-0.63885	-12.8945	0.0783	1.4e-34	N
rs34731608	18	67165285	T	C	0.251	cg20169576	18	67070461	-0.63687	-12.7908	0.07749	4.21e-34	N
rs17081060	18	67154325	T	G	0.482	cg20169576	18	67070461	-0.51467	-11.8459	0.05319	7.46e-30	N
rs9807226	18	67151070	T	C	0.295	cg20169576	18	67070461	0.52485	10.4595	0.05404	4.97e-24	N
rs8089890	18	67145983	C	A	0.257	cg20169576	18	67070461	0.55331	10.4278	0.05229	6.66e-24	N
rs8090001	18	67146000	A	C	0.257	cg20169576	18	67070461	0.55331	10.4278	0.05229	6.66e-24	N
rs8089913	18	67146032	G	A	0.257	cg20169576	18	67070461	0.55331	10.4278	0.05229	6.66e-24	N
rs8094725	18	67146157	C	T	0.257	cg20169576	18	67070461	0.55331	10.4278	0.05229	6.66e-24	N
rs145587549	18	67147478	D	R	0.257	cg20169576	18	67070461	0.55331	10.4278	0.05229	6.66e-24	N
rs8082973	18	67148078	A	G	0.257	cg20169576	18	67070461	0.55331	10.4278	0.05229	6.66e-24	N
rs9675937	18	67148706	A	G	0.257	cg20169576	18	67070461	0.55331	10.4278	0.05229	6.66e-24	N
rs10513962	18	67149638	A	T	0.257	cg20169576	18	67070461	0.55331	10.4278	0.05229	6.66e-24	N
rs17081003	18	67149662	T	C	0.257	cg20169576	18	67070461	0.55331	10.4278	0.05229	6.66e-24	N
rs72957482	18	67150010	T	G	0.258	cg20169576	18	67070461	0.54807	10.4022	0.05335	8.42e-24	N
rs17081006	18	67150084	G	A	0.258	cg20169576	18	67070461	0.54807	10.4022	0.05335	8.42e-24	N
rs7233100	18	67150442	C	T	0.258	cg20169576	18	67070461	0.54807	10.4022	0.05335	8.42e-24	N
rs7232718	18	67150712	T	G	0.258	cg20169576	18	67070461	0.54807	10.4022	0.05335	8.42e-24	N
rs9319780	18	67151113	C	T	0.258	cg20169576	18	67070461	0.54807	10.4022	0.05335	8.42e-24	N
rs7236854	18	67151213	T	A	0.258	cg20169576	18	67070461	0.54807	10.4022	0.05335	8.42e-24	N
rs7237442	18	67151311	A	G	0.258	cg20169576	18	67070461	0.54807	10.4022	0.05335	8.42e-24	N
rs7237633	18	67151426	A	G	0.258	cg20169576	18	67070461	0.54807	10.4022	0.05335	8.42e-24	N
rs7238632	18	67151465	C	T	0.258	cg20169576	18	67070461	0.54807	10.4022	0.05335	8.42e-24	N
rs9319781	18	67151606	C	T	0.258	cg20169576	18	67070461	0.54807	10.4022	0.05335	8.42e-24	N
rs7238166	18	67151938	T	C	0.258	cg20169576	18	67070461	0.54807	10.4022	0.05335	8.42e-24	N
rs10163829	18	67152182	A	G	0.258	cg20169576	18	67070461	0.54807	10.4022	0.05335	8.42e-24	N
rs17081049	18	67152766	C	A	0.258	cg20169576	18	67070461	0.54807	10.4022	0.05335	8.42e-24	N
rs12606105	18	67152961	A	G	0.258	cg20169576	18	67070461	0.54807	10.4022	0.05335	8.42e-24	N
rs9675945	18	67148945	A	G	0.25	cg20169576	18	67070461	0.55834	10.358	0.05254	1.26e-23	N
rs35112387	18	67153320	I	R	0.258	cg20169576	18	67070461	0.54128	10.2547	0.05322	3.25e-23	N
rs72957471	18	67148497	A	C	0.267	cg20169576	18	67070461	0.511	9.79213	0.04742	2.04e-21	N
rs10513963	18	67154409	A	G	0.243	cg20169576	18	67070461	0.49444	8.99783	0.04865	1.77e-18	N
rs7238265	18	67151850	T	G	0.233	cg20169576	18	67070461	0.49707	8.88069	0.04749	4.63e-18	N
rs4401138	18	67127328	T	C	0.258	cg20169576	18	67070461	-0.64865	-13.4134	0.07943	5.15e-37	N
rs12051946	18	67163879	G	A	0.449	cg20169576	18	67070461	-0.39655	-8.64571	0.03713	3.09e-17	N
rs12051972	18	67165041	G	A	0.449	cg20169576	18	67070461	-0.39655	-8.64571	0.03713	3.09e-17	N
rs8097813	18	67173624	C	T	0.483	cg20169576	18	67070461	0.39496	8.55055	0.04104	6.57e-17	N
rs8095078	18	67168069	C	T	0.492	cg20169576	18	67070461	-0.3816	-8.21689	0.03918	8.84e-16	N
rs2165717	18	67169994	C	T	0.492	cg20169576	18	67070461	-0.3816	-8.21689	0.03918	8.84e-16	N
rs1992488	18	67172098	C	T	0.492	cg20169576	18	67070461	-0.3816	-8.21689	0.03918	8.84e-16	N
rs1372776	18	67160595	G	A	0.493	cg20169576	18	67070461	-0.38178	-8.20946	0.03919	9.35e-16	N
rs12456349	18	67161196	A	T	0.493	cg20169576	18	67070461	-0.38178	-8.20946	0.03919	9.35e-16	N
rs12458725	18	67161416	G	A	0.493	cg20169576	18	67070461	-0.38178	-8.20946	0.03919	9.35e-16	N
rs143504460	18	67161714	D	R	0.493	cg20169576	18	67070461	-0.38178	-8.20946	0.03919	9.35e-16	N
rs1550597	18	67161815	C	T	0.493	cg20169576	18	67070461	-0.38178	-8.20946	0.03919	9.35e-16	N
rs1550598	18	67161935	A	G	0.493	cg20169576	18	67070461	-0.38178	-8.20946	0.03919	9.35e-16	N
rs1550599	18	67161989	C	G	0.493	cg20169576	18	67070461	-0.38178	-8.20946	0.03919	9.35e-16	N
rs4891749	18	67162176	A	C	0.493	cg20169576	18	67070461	-0.38178	-8.20946	0.03919	9.35e-16	N
rs2119964	18	67162563	T	C	0.493	cg20169576	18	67070461	-0.38178	-8.20946	0.03919	9.35e-16	N
rs2119965	18	67162579	A	G	0.493	cg20169576	18	67070461	-0.38178	-8.20946	0.03919	9.35e-16	N
rs2364205	18	67162987	T	C	0.493	cg20169576	18	67070461	-0.38178	-8.20946	0.03919	9.35e-16	N
rs2119967	18	67163433	G	A	0.493	cg20169576	18	67070461	-0.38178	-8.20946	0.03919	9.35e-16	N
rs1372777	18	67164503	A	C	0.493	cg20169576	18	67070461	-0.38178	-8.20946	0.03919	9.35e-16	N
rs67945080	18	67165234	I	R	0.493	cg20169576	18	67070461	-0.38178	-8.20946	0.03919	9.35e-16	N
rs1442679	18	67166251	A	C	0.493	cg20169576	18	67070461	-0.38178	-8.20946	0.03919	9.35e-16	N
rs12608231	18	67161318	T	C	0.327	cg20169576	18	67070461	0.40815	8.12162	0.04435	1.83e-15	N
rs56295884	18	67161964	G	T	0.327	cg20169576	18	67070461	0.40815	8.12162	0.04435	1.83e-15	N
rs56194870	18	67155573	T	C	0.326	cg20169576	18	67070461	0.40767	8.12057	0.04435	1.84e-15	N
rs60498317	18	67155982	A	G	0.326	cg20169576	18	67070461	0.40767	8.12057	0.04435	1.84e-15	N
rs17081069	18	67158202	A	G	0.326	cg20169576	18	67070461	0.40767	8.12057	0.04435	1.84e-15	N
rs8083686	18	67170905	C	T	0.327	cg20169576	18	67070461	0.40414	8.06323	0.04357	2.84e-15	N
rs66754716	18	67091879	D	R	0.319	cg20169576	18	67070461	-0.6078	-13.3481	0.07203	1.05e-36	N
rs62096587	18	67050224	A	T	0.088	cg20169576	18	67070461	-0.50573	-6.12107	0.06635	1.48e-09	N
rs17081004	18	67149873	C	T	0.121	cg20169576	18	67070461	0.44029	6.22243	0.04399	8.04e-10	N
rs1372773	18	67150293	T	A	0.269	cg20169576	18	67070461	-0.65464	-13.8855	0.08176	2.8e-39	N
rs988986	18	67153020	G	C	0.268	cg20169576	18	67070461	-0.65273	-13.7802	0.08105	9.04e-39	N
rs2165718	18	67170018	C	G	0.251	cg20169576	18	67070461	-0.63858	-12.8323	0.07749	2.71e-34	N
rs17080978	18	67146222	G	A	0.257	cg20169576	18	67070461	0.55331	10.4278	0.05229	6.66e-24	N
rs17080982	18	67146772	A	C	0.257	cg20169576	18	67070461	0.55331	10.4278	0.05229	6.66e-24	N
rs12608413	18	67147172	C	T	0.257	cg20169576	18	67070461	0.55331	10.4278	0.05229	6.66e-24	N
rs72957468	18	67148463	T	A	0.257	cg20169576	18	67070461	0.55331	10.4278	0.05229	6.66e-24	N
rs17081001	18	67149567	G	C	0.257	cg20169576	18	67070461	0.55331	10.4278	0.05229	6.66e-24	N
rs7233043	18	67150930	C	G	0.258	cg20169576	18	67070461	0.54807	10.4022	0.05335	8.42e-24	N
rs9319778	18	67151028	A	G	0.258	cg20169576	18	67070461	0.54807	10.4022	0.05335	8.42e-24	N
rs17081040	18	67152643	A	G	0.258	cg20169576	18	67070461	0.54807	10.4022	0.05335	8.42e-24	N
rs7239106	18	67151849	C	T	0.233	cg20169576	18	67070461	0.49707	8.88069	0.04749	4.63e-18	N
rs201611922	18	67151848	I	R	0.234	cg20169576	18	67070461	0.49653	8.87115	0.04751	5.01e-18	N
rs140627228	18	67166511	D	R	0.449	cg20169576	18	67070461	-0.39655	-8.64571	0.03713	3.09e-17	N
rs12967871	18	67173351	A	G	0.449	cg20169576	18	67070461	-0.3948	-8.62929	0.03686	3.52e-17	N
rs9964498	18	67139289	A	T	0.489	cg20169576	18	67070461	0.38086	8.38938	0.0426	2.33e-16	N
rs2119966	18	67163430	A	G	0.493	cg20169576	18	67070461	-0.38178	-8.20946	0.03919	9.35e-16	N
rs1596223	18	67163185	A	G	0.327	cg20169576	18	67070461	0.40815	8.12162	0.04435	1.83e-15	N
rs1392839	18	67091664	G	A	0.353	cg20169576	18	67070461	-0.54916	-12.2552	0.06606	1.14e-31	N
rs12605613	18	67169602	A	G	0.327	cg20169576	18	67070461	0.40414	8.06323	0.04357	2.84e-15	N
rs8098165	18	67168567	T	C	0.326	cg20169576	18	67070461	0.40368	8.06229	0.04357	2.86e-15	N
rs8084009	18	67149961	C	G	0.269	cg20169576	18	67070461	-0.65464	-13.8855	0.08176	2.8e-39	N
rs12959185	18	67127290	C	T	0.258	cg20169576	18	67070461	-0.64865	-13.4134	0.07943	5.15e-37	N
rs6420524	18	67127788	G	A	0.258	cg20169576	18	67070461	-0.64865	-13.4134	0.07943	5.15e-37	N
rs10513961	18	67134392	T	C	0.257	cg20169576	18	67070461	-0.64761	-13.3879	0.07912	6.8e-37	N
rs12968072	18	67076617	A	T	0.252	cg20169576	18	67070461	-0.61163	-12.4403	0.07643	1.68e-32	N
rs7240762	18	67076587	T	C	0.273	cg20169576	18	67070461	-0.56053	-11.496	0.07494	2.46e-28	N
rs356014	18	67076154	G	C	0.285	cg20169576	18	67070461	-0.54818	-11.3634	0.06664	9.06e-28	N
rs73971947	18	67047367	C	T	0.196	cg20169576	18	67070461	-0.58421	-10.6329	0.05945	9.91e-25	N
rs34294090	18	67052226	G	A	0.196	cg20169576	18	67070461	-0.58421	-10.6329	0.05945	9.91e-25	N
rs12959923	18	67071240	C	T	0.293	cg20169576	18	67070461	-0.49525	-10.2682	0.06066	2.87e-23	N
rs71176958	18	67063310	I	R	0.284	cg20169576	18	67070461	-0.49093	-10.0265	0.05987	2.55e-22	N
rs202018888	18	67147475	D	R	0.136	cg20169576	18	67070461	0.49923	7.23733	0.04337	1.11e-12	N
rs12373300	18	67081691	G	A	0.433	cg20169576	18	67070461	0.36486	8.10494	0.03862	2.07e-15	N
rs200293071	18	67102256	D	R	0.251	cg20169576	18	67070461	0.42873	7.99226	0.04817	4.85e-15	N
rs8098183	18	67034262	C	T	0.179	cg20169576	18	67070461	0.33353	5.68324	0.04319	1.88e-08	N
rs143177299	18	67138377	I	R	0.17	cg20169576	18	67070461	0.3848	6.26252	0.04553	6.3e-10	N
rs355981	18	67102693	T	C	0.258	cg20169576	18	67070461	-0.64865	-13.4134	0.07943	5.15e-37	N
rs147727135	18	67109389	D	R	0.258	cg20169576	18	67070461	-0.64865	-13.4134	0.07943	5.15e-37	N
rs355993	18	67114590	T	C	0.258	cg20169576	18	67070461	-0.64865	-13.4134	0.07943	5.15e-37	N
rs1837965	18	67125107	T	C	0.258	cg20169576	18	67070461	-0.64865	-13.4134	0.07943	5.15e-37	N
rs4545911	18	67127323	A	C	0.258	cg20169576	18	67070461	-0.64865	-13.4134	0.07943	5.15e-37	N
rs9956773	18	67135624	T	C	0.257	cg20169576	18	67070461	-0.64761	-13.3879	0.07912	6.8e-37	N
rs10871643	18	67133967	G	A	0.314	cg20169576	18	67070461	-0.61258	-13.3854	0.08008	6.99e-37	N
rs72540694	18	67106307	I	R	0.259	cg20169576	18	67070461	-0.64616	-13.3481	0.07943	1.05e-36	N
rs7227974	18	67086620	A	G	0.319	cg20169576	18	67070461	-0.6078	-13.3481	0.07203	1.05e-36	N
rs12961718	18	67088004	C	T	0.319	cg20169576	18	67070461	-0.6078	-13.3481	0.07203	1.05e-36	N
rs7239849	18	67090320	A	G	0.319	cg20169576	18	67070461	-0.6078	-13.3481	0.07203	1.05e-36	N
rs12955071	18	67091995	C	T	0.319	cg20169576	18	67070461	-0.6078	-13.3481	0.07203	1.05e-36	N
rs12969305	18	67094277	G	T	0.26	cg20169576	18	67070461	-0.64278	-13.3155	0.07881	1.5e-36	N
rs12962080	18	67096683	C	T	0.26	cg20169576	18	67070461	-0.64278	-13.3155	0.07881	1.5e-36	N
rs12965483	18	67097281	T	C	0.26	cg20169576	18	67070461	-0.64278	-13.3155	0.07881	1.5e-36	N
rs356012	18	67098747	G	T	0.26	cg20169576	18	67070461	-0.64278	-13.3155	0.07881	1.5e-36	N
rs356013	18	67099398	T	G	0.26	cg20169576	18	67070461	-0.64278	-13.3155	0.07881	1.5e-36	N
rs12607423	18	67084661	T	C	0.262	cg20169576	18	67070461	-0.63128	-13.1279	0.07777	1.14e-35	N
rs12967963	18	67070074	G	A	0.25	cg20169576	18	67070461	-0.6042	-12.2593	0.07606	1.1e-31	N
rs2364201	18	67088062	T	C	0.353	cg20169576	18	67070461	-0.54916	-12.2552	0.06606	1.14e-31	N
rs7235459	18	67090139	G	A	0.353	cg20169576	18	67070461	-0.54916	-12.2552	0.06606	1.14e-31	N
rs3044854	18	67091862	D	R	0.353	cg20169576	18	67070461	-0.54916	-12.2552	0.06606	1.14e-31	N
rs2364202	18	67092589	A	C	0.353	cg20169576	18	67070461	-0.54916	-12.2552	0.06606	1.14e-31	N
rs36061851	18	67048431	C	A	0.194	cg20169576	18	67070461	-0.58559	-10.6561	0.05922	7.98e-25	N
rs62096585	18	67040755	T	C	0.196	cg20169576	18	67070461	-0.58421	-10.6329	0.05945	9.91e-25	N
rs62096586	18	67043552	T	A	0.196	cg20169576	18	67070461	-0.58421	-10.6329	0.05945	9.91e-25	N
rs12956436	18	67044374	G	A	0.196	cg20169576	18	67070461	-0.58421	-10.6329	0.05945	9.91e-25	N
rs9956602	18	67047592	A	C	0.196	cg20169576	18	67070461	-0.58421	-10.6329	0.05945	9.91e-25	N
rs2364198	18	67049574	T	A	0.196	cg20169576	18	67070461	-0.58421	-10.6329	0.05945	9.91e-25	N
rs71368390	18	67052084	A	G	0.196	cg20169576	18	67070461	-0.58421	-10.6329	0.05945	9.91e-25	N
rs7243624	18	67073366	T	G	0.294	cg20169576	18	67070461	-0.49748	-10.3178	0.06099	1.83e-23	N
rs12327113	18	67071980	A	G	0.292	cg20169576	18	67070461	-0.49441	-10.2544	0.06066	3.26e-23	N
rs967975	18	67062025	T	C	0.283	cg20169576	18	67070461	-0.49782	-10.1883	0.06091	5.94e-23	N
rs12959114	18	67062811	A	G	0.285	cg20169576	18	67070461	-0.49601	-10.1416	0.06023	9.07e-23	N
rs7236305	18	67075969	C	G	0.478	cg20169576	18	67070461	0.42324	9.50894	0.05377	2.4e-20	N
rs201614407	18	67057642	D	R	0.16	cg20169576	18	67070461	-0.55182	-9.09309	0.06448	8.07e-19	N
rs7242009	18	67085807	C	T	0.443	cg20169576	18	67070461	-0.3868	-8.58857	0.04065	4.86e-17	N
rs12607448	18	67133452	C	T	0.44	cg20169576	18	67070461	0.3996	8.559	0.04516	6.15e-17	N
rs11663166	18	67104515	C	T	0.266	cg20169576	18	67070461	0.4509	8.53098	0.05059	7.67e-17	N
rs11664963	18	67106344	C	T	0.266	cg20169576	18	67070461	0.4509	8.53098	0.05059	7.67e-17	N
rs11665014	18	67106471	G	T	0.266	cg20169576	18	67070461	0.4509	8.53098	0.05059	7.67e-17	N
rs72957406	18	67109833	G	A	0.266	cg20169576	18	67070461	0.4509	8.53098	0.05059	7.67e-17	N
rs72957416	18	67116183	T	C	0.266	cg20169576	18	67070461	0.4509	8.53098	0.05059	7.67e-17	N
rs35981844	18	67126775	I	R	0.266	cg20169576	18	67070461	0.4509	8.53098	0.05059	7.67e-17	N
rs1946984	18	67127634	T	A	0.266	cg20169576	18	67070461	0.4509	8.53098	0.05059	7.67e-17	N
rs4255867	18	67130866	C	A	0.266	cg20169576	18	67070461	0.4509	8.53098	0.05059	7.67e-17	N
rs142411940	18	67122228	C	T	0.262	cg20169576	18	67070461	0.44796	8.47479	0.05031	1.19e-16	N
rs12606543	18	67123168	G	C	0.262	cg20169576	18	67070461	0.44796	8.47479	0.05031	1.19e-16	N
rs140773496	18	67149267	A	G	0.091	cg20169576	18	67070461	-0.51582	-6.33924	0.06633	3.93e-10	N
rs112748457	18	67102254	I	R	0.256	cg20169576	18	67070461	0.44137	8.24698	0.04902	7.01e-16	N
rs1372766	18	67091599	C	T	0.47	cg20169576	18	67070461	-0.34682	-7.7265	0.03764	3.45e-14	N
rs7231561	18	67108197	C	A	0.322	cg20169576	18	67070461	0.35836	7.17615	0.03849	1.69e-12	N
rs355990	18	67113496	T	A	0.322	cg20169576	18	67070461	0.35836	7.17615	0.03849	1.69e-12	N
rs9967032	18	67131631	A	G	0.322	cg20169576	18	67070461	0.35836	7.17615	0.03849	1.69e-12	N
rs355991	18	67113694	G	T	0.318	cg20169576	18	67070461	0.35804	7.16201	0.03804	1.86e-12	N
rs2034021	18	67135982	G	T	0.462	cg20169576	18	67070461	0.32504	7.07588	0.03618	3.35e-12	N
rs76843715	18	67022462	T	G	0.086	cg20169576	18	67070461	-0.54263	-6.49402	0.05747	1.5e-10	N
rs79364858	18	67084435	C	T	0.09	cg20169576	18	67070461	-0.50805	-6.22136	0.06683	8.09e-10	N
rs72957440	18	67138123	C	G	0.156	cg20169576	18	67070461	0.36779	5.7847	0.04664	1.06e-08	N
rs59611897	18	67043474	A	G	0.362	cg20169576	18	67070461	0.27614	5.77892	0.03082	1.09e-08	N
rs17763762	18	67030543	G	A	0.362	cg20169576	18	67070461	0.27547	5.76802	0.03061	1.16e-08	N
rs7232661	18	67032900	T	C	0.362	cg20169576	18	67070461	0.27547	5.76802	0.03061	1.16e-08	N
rs355994	18	67064525	A	G	0.408	cg20169576	18	67070461	-0.26658	-5.75608	0.02662	1.24e-08	N
rs1587540	18	67040485	G	A	0.178	cg20169576	18	67070461	0.33569	5.71807	0.04327	1.54e-08	N
rs8088655	18	67048646	T	G	0.178	cg20169576	18	67070461	0.33557	5.71259	0.04319	1.59e-08	N
rs34198005	18	67049390	D	R	0.178	cg20169576	18	67070461	0.33557	5.71259	0.04319	1.59e-08	N
rs8098651	18	67052197	T	C	0.178	cg20169576	18	67070461	0.33557	5.71259	0.04319	1.59e-08	N
rs8096923	18	67034209	C	A	0.178	cg20169576	18	67070461	0.33362	5.67803	0.04335	1.93e-08	N
rs74836169	18	66986917	C	T	0.081	cg20169576	18	67070461	-0.47981	-5.58527	0.0572	3.24e-08	N

## Sheet: chr8  70378380-70378994
SNP	SNP Chr	SNP Pos	A1	A2	MAF	CpG	CpG Chr	CpG Pos	beta	t-stat	Effect Size	p-value	Trans
rs2704025	8	70368999	T	A	0.472	cg00613562	8	70378994	-0.26038	-6.09128	0.00123	1.77e-09	N
rs113374351	8	70365395	A	G	0.011	cg00613562	8	70378994	1.26289	6.06119	0	2.12e-09	N
rs10755952	8	70350211	G	T	0.477	cg00613562	8	70378994	0.26546	6.0138	0.00163	2.8e-09	N
rs200768363	8	70346296	D	R	0.022	cg00613562	8	70378994	0.80791	5.56582	0.0101	3.61e-08	N
rs10808771	8	70353899	A	G	0.309	cg00613562	8	70378994	0.26424	5.49015	0.00178	5.46e-08	N
rs139992792	8	70364250	G	A	0.041	cg00613562	8	70378994	0.94915	8.86506	0.0089	5.26e-18	N
rs7814306	8	70341763	G	A	0.477	cg00613562	8	70378994	0.26808	6.0839	0.0017	1.85e-09	N
rs2725099	8	70352142	T	G	0.462	cg00613562	8	70378994	-0.26062	-5.98987	0.00132	3.22e-09	N
rs11787496	8	70350532	A	G	0.03	cg00613562	8	70378994	0.82356	6.69741	0.00595	4.1e-11	N
rs34863257	8	70370623	A	G	0.03	cg00613562	8	70378994	0.82356	6.69741	0.00595	4.1e-11	N
rs7829823	8	70372973	G	A	0.095	cg00613562	8	70378994	1.00347	16.0542	0.00677	3.09e-50	N
rs920530	8	70373110	T	C	0.176	cg00613562	8	70378994	0.6012	11.2775	0.00346	2.1e-27	N
rs17715161	8	70361114	C	G	0.053	cg00613562	8	70378994	1.01025	10.8847	0.00897	9.23e-26	N
rs116129559	8	70361538	A	G	0.053	cg00613562	8	70378994	1.01025	10.8847	0.00897	9.23e-26	N
rs78911133	8	70364637	A	G	0.054	cg00613562	8	70378994	0.99347	10.7398	0.00897	3.64e-25	N
rs79967763	8	70368014	T	A	0.054	cg00613562	8	70378994	0.99347	10.7398	0.00897	3.64e-25	N
rs142952927	8	70355080	C	A	0.054	cg00613562	8	70378994	0.98774	10.7308	0.00896	3.96e-25	N
rs17642309	8	70360110	G	A	0.054	cg00613562	8	70378994	0.98774	10.7308	0.00896	3.96e-25	N
rs12545665	8	70373263	T	C	0.045	cg00613562	8	70378994	1.03195	10.1776	0.00464	6.54e-23	N
rs10098890	8	70373203	C	T	0.213	cg00613562	8	70378994	0.51983	10.0992	0.00542	1.33e-22	N
rs1372153	8	70365909	G	A	0.463	cg00613562	8	70378994	0.29452	6.73977	0.0018	3.11e-11	N
rs10112132	8	70364187	C	T	0.465	cg00613562	8	70378994	0.29323	6.71122	0.0018	3.75e-11	N
rs74398250	8	70274986	C	A	0.038	cg00613562	8	70378994	0.93998	8.66012	0.0089	2.75e-17	N
rs149076647	8	70364383	G	A	0.035	cg00613562	8	70378994	1.00287	8.47172	0	1.22e-16	N
rs17713595	8	70271435	G	C	0.05	cg00613562	8	70378994	0.76339	7.87728	0.00892	1.14e-14	N
rs10087229	8	70373566	T	C	0.296	cg00613562	8	70378994	0.33526	7.07849	0.00257	3.29e-12	N
rs16935905	8	70374144	T	C	0.021	cg00613562	8	70378994	1.00157	6.87712	0.0017	1.27e-11	N
rs13261388	8	70365497	C	T	0.03	cg00613562	8	70378994	0.82356	6.69741	0.00595	4.1e-11	N
rs13282819	8	70342365	G	A	0.031	cg00613562	8	70378994	0.80873	6.63429	0.00595	6.15e-11	N
rs80016980	8	70373408	T	C	0.01	cg00613562	8	70378994	1.35306	6.3166	0	4.52e-10	N
rs13250329	8	70350875	G	T	0.031	cg00613562	8	70378994	0.77603	6.35172	0.00594	3.64e-10	N
rs13255333	8	70361850	G	A	0.031	cg00613562	8	70378994	0.77603	6.35172	0.00594	3.64e-10	N
rs74630760	8	70350253	C	T	0.01	cg00613562	8	70378994	1.35306	6.3166	0	4.52e-10	N
rs117410300	8	70351167	T	C	0.01	cg00613562	8	70378994	1.35306	6.3166	0	4.52e-10	N
rs75159578	8	70351470	G	C	0.01	cg00613562	8	70378994	1.35306	6.3166	0	4.52e-10	N
rs111956307	8	70355452	T	C	0.01	cg00613562	8	70378994	1.35306	6.3166	0	4.52e-10	N
rs78742166	8	70368363	T	C	0.01	cg00613562	8	70378994	1.35306	6.3166	0	4.52e-10	N
rs112684234	8	70368900	T	G	0.01	cg00613562	8	70378994	1.35306	6.3166	0	4.52e-10	N
rs80034594	8	70371467	G	C	0.01	cg00613562	8	70378994	1.35306	6.3166	0	4.52e-10	N
rs80252322	8	70373451	T	C	0.01	cg00613562	8	70378994	1.35306	6.3166	0	4.52e-10	N
rs920530	8	70373110	T	C	0.176	cg02283643	8	70378740	0.31551	5.99708	0.00177	3.09e-09	N
rs12545665	8	70373263	T	C	0.045	cg02283643	8	70378740	0.54947	5.54686	0.00875	4e-08	N
rs17715161	8	70361114	C	G	0.053	cg02283643	8	70378740	0.4953	5.41108	0.00347	8.37e-08	N
rs116129559	8	70361538	A	G	0.053	cg02283643	8	70378740	0.4953	5.41108	0.00347	8.37e-08	N
rs7829823	8	70372973	G	A	0.095	cg02283643	8	70378740	0.57649	8.96908	0.003	2.25e-18	N
rs10098890	8	70373203	C	T	0.213	cg02283643	8	70378740	0.33223	6.66911	0.00329	4.92e-11	N
rs6089772	20	62403704	T	C	0.079	cg04845579	8	70378673	0.47243	5.54943	0.00969	3.95e-08	Y
rs4809339	20	62404368	A	G	0.079	cg04845579	8	70378673	0.47243	5.54943	0.00969	3.95e-08	Y
rs6062314	20	62409713	C	T	0.079	cg04845579	8	70378673	0.47243	5.54943	0.00969	3.95e-08	Y
rs4809341	20	62409915	T	C	0.079	cg04845579	8	70378673	0.47243	5.54943	0.00969	3.95e-08	Y
rs6011109	20	62412658	G	A	0.079	cg04845579	8	70378673	0.47243	5.54943	0.00969	3.95e-08	Y
rs4809344	20	62413734	C	G	0.079	cg04845579	8	70378673	0.47243	5.54943	0.00969	3.95e-08	Y
rs6089776	20	62414548	T	C	0.079	cg04845579	8	70378673	0.47243	5.54943	0.00969	3.95e-08	Y
rs2148803	20	62414708	A	G	0.079	cg04845579	8	70378673	0.47243	5.54943	0.00969	3.95e-08	Y
rs199770648	8	70339989	D	R	0.449	cg04845579	8	70378673	-0.25535	-5.48191	0.00221	5.71e-08	N
rs13264073	8	70252135	A	T	0.02	cg04845579	8	70378673	0.93188	5.84028	0.01047	7.69e-09	N
rs74630760	8	70350253	C	T	0.01	cg04845579	8	70378673	1.3204	5.81165	0	9.06e-09	N
rs117410300	8	70351167	T	C	0.01	cg04845579	8	70378673	1.3204	5.81165	0	9.06e-09	N
rs75159578	8	70351470	G	C	0.01	cg04845579	8	70378673	1.3204	5.81165	0	9.06e-09	N
rs111956307	8	70355452	T	C	0.01	cg04845579	8	70378673	1.3204	5.81165	0	9.06e-09	N
rs78742166	8	70368363	T	C	0.01	cg04845579	8	70378673	1.3204	5.81165	0	9.06e-09	N
rs112684234	8	70368900	T	G	0.01	cg04845579	8	70378673	1.3204	5.81165	0	9.06e-09	N
rs80034594	8	70371467	G	C	0.01	cg04845579	8	70378673	1.3204	5.81165	0	9.06e-09	N
rs80016980	8	70373408	T	C	0.01	cg04845579	8	70378673	1.3204	5.81165	0	9.06e-09	N
rs80252322	8	70373451	T	C	0.01	cg04845579	8	70378673	1.3204	5.81165	0	9.06e-09	N
rs6010650	20	62417502	A	C	0.078	cg04845579	8	70378673	0.46933	5.47621	0.00971	5.89e-08	Y
rs1441207	8	70367191	C	G	0.248	cg04845579	8	70378673	-0.30625	-5.70137	0.00109	1.69e-08	N
rs201344202	8	70339997	D	R	0.465	cg04845579	8	70378673	-0.26036	-5.6448	0.0021	2.33e-08	N
rs201202946	8	70339702	R	D	0.48	cg04845579	8	70378673	-0.25947	-5.61469	0.00215	2.75e-08	N
rs13275531	8	70289676	C	T	0.02	cg04845579	8	70378673	0.88492	5.44998	0.01047	6.79e-08	N
rs17713595	8	70271435	G	C	0.05	cg04845579	8	70378673	0.84855	8.32271	0.00348	3.91e-16	N
rs7829823	8	70372973	G	A	0.095	cg04845579	8	70378673	1.20457	19.198	0.00742	2.08e-67	N
rs17715161	8	70361114	C	G	0.053	cg04845579	8	70378673	1.21047	12.624	0	2.45e-33	N
rs116129559	8	70361538	A	G	0.053	cg04845579	8	70378673	1.21047	12.624	0	2.45e-33	N
rs142952927	8	70355080	C	A	0.054	cg04845579	8	70378673	1.1903	12.5235	0	7.04e-33	N
rs17642309	8	70360110	G	A	0.054	cg04845579	8	70378673	1.1903	12.5235	0	7.04e-33	N
rs78911133	8	70364637	A	G	0.054	cg04845579	8	70378673	1.18822	12.4216	0	2.04e-32	N
rs79967763	8	70368014	T	A	0.054	cg04845579	8	70378673	1.18822	12.4216	0	2.04e-32	N
rs10098890	8	70373203	C	T	0.213	cg04845579	8	70378673	0.62373	11.6951	0.00811	3.39e-29	N
rs12545665	8	70373263	T	C	0.045	cg04845579	8	70378673	1.22542	11.6462	0	5.53e-29	N
rs920530	8	70373110	T	C	0.176	cg04845579	8	70378673	0.62582	11.0834	0.01263	1.38e-26	N
rs139992792	8	70364250	G	A	0.041	cg04845579	8	70378673	1.21766	11.0341	0	2.21e-26	N
rs149076647	8	70364383	G	A	0.035	cg04845579	8	70378673	1.28175	10.4761	0	4.26e-24	N
rs74398250	8	70274986	C	A	0.038	cg04845579	8	70378673	1.0914	9.6141	0.00063	9.67e-21	N
rs13250329	8	70350875	G	T	0.031	cg04845579	8	70378673	1.05841	8.34579	0.00641	3.27e-16	N
rs13255333	8	70361850	G	A	0.031	cg04845579	8	70378673	1.05841	8.34579	0.00641	3.27e-16	N
rs11787496	8	70350532	A	G	0.03	cg04845579	8	70378673	1.04248	8.12724	0.00641	1.75e-15	N
rs13261388	8	70365497	C	T	0.03	cg04845579	8	70378673	1.04248	8.12724	0.00641	1.75e-15	N
rs34863257	8	70370623	A	G	0.03	cg04845579	8	70378673	1.04248	8.12724	0.00641	1.75e-15	N
rs13282819	8	70342365	G	A	0.031	cg04845579	8	70378673	1.02329	8.04511	0.0064	3.26e-15	N
rs16935905	8	70374144	T	C	0.021	cg04845579	8	70378673	1.21111	7.94625	0.00242	6.84e-15	N
rs10087229	8	70373566	T	C	0.296	cg04845579	8	70378673	0.32979	6.56134	0.00027	9.79e-11	N
rs200768363	8	70346296	D	R	0.022	cg04845579	8	70378673	0.96721	6.34252	0.01046	3.85e-10	N
rs7814306	8	70341763	G	A	0.477	cg05806180	8	70378959	0.27786	6.22076	0.00122	8.12e-10	N
rs13254377	8	70317943	C	G	0.033	cg05806180	8	70378959	0.77461	6.16574	0.00158	1.13e-09	N
rs10112132	8	70364187	C	T	0.465	cg05806180	8	70378959	0.27449	6.16418	0.00111	1.14e-09	N
rs10755952	8	70350211	G	T	0.477	cg05806180	8	70378959	0.26875	5.99936	0.0012	3.05e-09	N
rs13275531	8	70289676	C	T	0.02	cg05806180	8	70378959	0.911	5.85908	0.00156	6.9e-09	N
rs201344202	8	70339997	D	R	0.465	cg05806180	8	70378959	-0.25362	-5.72908	0.00111	1.45e-08	N
rs13264073	8	70252135	A	T	0.02	cg05806180	8	70378959	0.86813	5.65792	0.00155	2.16e-08	N
rs13255333	8	70361850	G	A	0.031	cg05806180	8	70378959	1.08324	8.94929	0.00434	2.64e-18	N
rs11787496	8	70350532	A	G	0.03	cg05806180	8	70378959	1.08041	8.83327	0.00434	6.82e-18	N
rs34863257	8	70370623	A	G	0.03	cg05806180	8	70378959	1.08041	8.83327	0.00434	6.82e-18	N
rs17713595	8	70271435	G	C	0.05	cg05806180	8	70378959	0.85778	8.8034	0.0009	8.68e-18	N
rs7829823	8	70372973	G	A	0.095	cg05806180	8	70378959	1.21008	20.551	0.00715	3.85e-75	N
rs17715161	8	70361114	C	G	0.053	cg05806180	8	70378959	1.18464	12.9163	0	1.11e-34	N
rs116129559	8	70361538	A	G	0.053	cg05806180	8	70378959	1.18464	12.9163	0	1.11e-34	N
rs920530	8	70373110	T	C	0.176	cg05806180	8	70378959	0.67718	12.7659	0.00535	5.48e-34	N
rs78911133	8	70364637	A	G	0.054	cg05806180	8	70378959	1.14967	12.5335	0	6.34e-33	N
rs79967763	8	70368014	T	A	0.054	cg05806180	8	70378959	1.14967	12.5335	0	6.34e-33	N
rs142952927	8	70355080	C	A	0.054	cg05806180	8	70378959	1.13931	12.4734	0	1.19e-32	N
rs17642309	8	70360110	G	A	0.054	cg05806180	8	70378959	1.13931	12.4734	0	1.19e-32	N
rs10098890	8	70373203	C	T	0.213	cg05806180	8	70378959	0.60653	11.8686	0.00502	5.93e-30	N
rs12545665	8	70373263	T	C	0.045	cg05806180	8	70378959	1.18123	11.6973	0	3.32e-29	N
rs139992792	8	70364250	G	A	0.041	cg05806180	8	70378959	1.10148	10.3018	0	2.12e-23	N
rs74398250	8	70274986	C	A	0.038	cg05806180	8	70378959	1.08601	10.0059	0.00089	3.07e-22	N
rs149076647	8	70364383	G	A	0.035	cg05806180	8	70378959	1.17379	9.92566	0	6.27e-22	N
rs13250329	8	70350875	G	T	0.031	cg05806180	8	70378959	1.08324	8.94929	0.00434	2.64e-18	N
rs13261388	8	70365497	C	T	0.03	cg05806180	8	70378959	1.08041	8.83327	0.00434	6.82e-18	N
rs13282819	8	70342365	G	A	0.031	cg05806180	8	70378959	1.04741	8.62409	0.00434	3.67e-17	N
rs16935905	8	70374144	T	C	0.021	cg05806180	8	70378959	1.22001	8.36958	0.00709	2.72e-16	N
rs10087229	8	70373566	T	C	0.296	cg05806180	8	70378959	0.35903	7.498	0.00168	1.79e-13	N
rs200768363	8	70346296	D	R	0.022	cg05806180	8	70378959	0.97898	6.70417	0.00157	3.92e-11	N
rs74630760	8	70350253	C	T	0.01	cg05806180	8	70378959	1.37219	6.31266	0	4.63e-10	N
rs117410300	8	70351167	T	C	0.01	cg05806180	8	70378959	1.37219	6.31266	0	4.63e-10	N
rs75159578	8	70351470	G	C	0.01	cg05806180	8	70378959	1.37219	6.31266	0	4.63e-10	N
rs111956307	8	70355452	T	C	0.01	cg05806180	8	70378959	1.37219	6.31266	0	4.63e-10	N
rs78742166	8	70368363	T	C	0.01	cg05806180	8	70378959	1.37219	6.31266	0	4.63e-10	N
rs112684234	8	70368900	T	G	0.01	cg05806180	8	70378959	1.37219	6.31266	0	4.63e-10	N
rs80034594	8	70371467	G	C	0.01	cg05806180	8	70378959	1.37219	6.31266	0	4.63e-10	N
rs80016980	8	70373408	T	C	0.01	cg05806180	8	70378959	1.37219	6.31266	0	4.63e-10	N
rs80252322	8	70373451	T	C	0.01	cg05806180	8	70378959	1.37219	6.31266	0	4.63e-10	N
rs113374351	8	70365395	A	G	0.011	cg05806180	8	70378959	1.32919	6.29815	0	5.06e-10	N
rs1372153	8	70365909	G	A	0.463	cg05806180	8	70378959	0.27985	6.28837	0.00114	5.38e-10	N
rs12550207	8	70349853	A	G	0.381	cg07073960	8	70378760	-0.27561	-5.91983	0.00787	4.85e-09	N
rs28485833	8	70364239	G	T	0.347	cg07073960	8	70378760	-0.27593	-5.84799	0.00801	7.35e-09	N
rs7008866	8	70352302	T	C	0.369	cg07073960	8	70378760	-0.272	-5.80009	0.00767	9.68e-09	N
rs12675260	8	70347103	T	C	0.381	cg07073960	8	70378760	-0.26918	-5.77557	0.00787	1.11e-08	N
rs11995620	8	70347530	T	C	0.381	cg07073960	8	70378760	-0.26918	-5.77557	0.00787	1.11e-08	N
rs4737972	8	70348428	T	C	0.381	cg07073960	8	70378760	-0.26918	-5.77557	0.00787	1.11e-08	N
rs201344202	8	70339997	D	R	0.465	cg07073960	8	70378760	-0.25703	-5.74489	0.00681	1.33e-08	N
rs66826387	8	70343276	C	T	0.381	cg07073960	8	70378760	-0.26364	-5.66858	0.00787	2.04e-08	N
rs57478539	8	70341363	G	A	0.381	cg07073960	8	70378760	-0.26211	-5.62981	0.00787	2.53e-08	N
rs7814315	8	70341745	T	C	0.381	cg07073960	8	70378760	-0.26211	-5.62981	0.00787	2.53e-08	N
rs3780007	8	70342445	T	C	0.381	cg07073960	8	70378760	-0.26211	-5.62981	0.00787	2.53e-08	N
rs11986486	8	70343701	C	T	0.381	cg07073960	8	70378760	-0.26211	-5.62981	0.00787	2.53e-08	N
rs7824828	8	70344345	G	A	0.381	cg07073960	8	70378760	-0.26211	-5.62981	0.00787	2.53e-08	N
rs9643601	8	70345420	T	C	0.381	cg07073960	8	70378760	-0.26211	-5.62981	0.00787	2.53e-08	N
rs9643602	8	70345637	C	T	0.381	cg07073960	8	70378760	-0.26211	-5.62981	0.00787	2.53e-08	N
rs10957491	8	70345862	C	T	0.381	cg07073960	8	70378760	-0.26211	-5.62981	0.00787	2.53e-08	N
rs9643403	8	70346565	C	G	0.381	cg07073960	8	70378760	-0.26211	-5.62981	0.00787	2.53e-08	N
rs4737277	8	70346947	C	G	0.381	cg07073960	8	70378760	-0.26211	-5.62981	0.00787	2.53e-08	N
rs201202946	8	70339702	R	D	0.48	cg07073960	8	70378760	-0.24932	-5.55545	0.00683	3.82e-08	N
rs112684234	8	70368900	T	G	0.01	cg07073960	8	70378760	1.19932	5.42313	0	7.85e-08	N
rs13275531	8	70289676	C	T	0.02	cg07073960	8	70378760	0.86269	5.47418	0.00178	5.95e-08	N
rs1842594	8	70370813	C	G	0.36	cg07073960	8	70378760	-0.2542	-5.43254	0.00766	7.46e-08	N
rs74630760	8	70350253	C	T	0.01	cg07073960	8	70378760	1.19932	5.42313	0	7.85e-08	N
rs117410300	8	70351167	T	C	0.01	cg07073960	8	70378760	1.19932	5.42313	0	7.85e-08	N
rs75159578	8	70351470	G	C	0.01	cg07073960	8	70378760	1.19932	5.42313	0	7.85e-08	N
rs111956307	8	70355452	T	C	0.01	cg07073960	8	70378760	1.19932	5.42313	0	7.85e-08	N
rs78742166	8	70368363	T	C	0.01	cg07073960	8	70378760	1.19932	5.42313	0	7.85e-08	N
rs80034594	8	70371467	G	C	0.01	cg07073960	8	70378760	1.19932	5.42313	0	7.85e-08	N
rs80016980	8	70373408	T	C	0.01	cg07073960	8	70378760	1.19932	5.42313	0	7.85e-08	N
rs80252322	8	70373451	T	C	0.01	cg07073960	8	70378760	1.19932	5.42313	0	7.85e-08	N
rs920530	8	70373110	T	C	0.176	cg07073960	8	70378760	0.50119	8.91916	0.03587	3.38e-18	N
rs1441207	8	70367191	C	G	0.248	cg07073960	8	70378760	-0.28106	-5.37814	0.00604	9.99e-08	N
rs200768363	8	70346296	D	R	0.022	cg07073960	8	70378760	0.90074	6.07214	0.00193	1.98e-09	N
rs7829823	8	70372973	G	A	0.095	cg07073960	8	70378760	1.02763	16.0206	0.04198	4.64e-50	N
rs17715161	8	70361114	C	G	0.053	cg07073960	8	70378760	0.94655	9.81836	0.03681	1.62e-21	N
rs116129559	8	70361538	A	G	0.053	cg07073960	8	70378760	0.94655	9.81836	0.03681	1.62e-21	N
rs78911133	8	70364637	A	G	0.054	cg07073960	8	70378760	0.92802	9.65817	0.03681	6.59e-21	N
rs79967763	8	70368014	T	A	0.054	cg07073960	8	70378760	0.92802	9.65817	0.03681	6.59e-21	N
rs142952927	8	70355080	C	A	0.054	cg07073960	8	70378760	0.91842	9.60045	0.0367	1.09e-20	N
rs17642309	8	70360110	G	A	0.054	cg07073960	8	70378760	0.91842	9.60045	0.0367	1.09e-20	N
rs12545665	8	70373263	T	C	0.045	cg07073960	8	70378760	0.96612	9.18705	0.04862	3.68e-19	N
rs11787496	8	70350532	A	G	0.03	cg07073960	8	70378760	1.0543	8.49852	0.00116	9.91e-17	N
rs13261388	8	70365497	C	T	0.03	cg07073960	8	70378760	1.0543	8.49852	0.00116	9.91e-17	N
rs34863257	8	70370623	A	G	0.03	cg07073960	8	70378760	1.0543	8.49852	0.00116	9.91e-17	N
rs13282819	8	70342365	G	A	0.031	cg07073960	8	70378760	1.042	8.4751	0.00114	1.19e-16	N
rs10098890	8	70373203	C	T	0.213	cg07073960	8	70378760	0.45498	8.46659	0.02693	1.27e-16	N
rs13250329	8	70350875	G	T	0.031	cg07073960	8	70378760	1.02669	8.3393	0.00114	3.44e-16	N
rs13255333	8	70361850	G	A	0.031	cg07073960	8	70378760	1.02669	8.3393	0.00114	3.44e-16	N
rs16935905	8	70374144	T	C	0.021	cg07073960	8	70378760	1.19883	8.11622	0.00479	1.9e-15	N
rs139992792	8	70364250	G	A	0.041	cg07073960	8	70378760	0.89348	8.07122	0.03614	2.68e-15	N
rs74398250	8	70274986	C	A	0.038	cg07073960	8	70378760	0.89963	8.03031	0.02125	3.64e-15	N
rs149076647	8	70364383	G	A	0.035	cg07073960	8	70378760	0.92738	7.57186	0	1.06e-13	N
rs17713595	8	70271435	G	C	0.05	cg07073960	8	70378760	0.65093	6.46842	0.0271	1.76e-10	N
rs9792254	8	70370125	T	A	0.35	cg07073960	8	70378760	-0.29561	-6.3632	0.01009	3.39e-10	N
rs17713595	8	70271435	G	C	0.05	cg12181083	8	70378645	0.76477	7.48444	0.00464	1.97e-13	N
rs200768363	8	70346296	D	R	0.022	cg12181083	8	70378645	0.85503	5.6087	0.00566	2.84e-08	N
rs201202946	8	70339702	R	D	0.48	cg12181083	8	70378645	-0.25059	-5.44739	0.00244	6.88e-08	N
rs150827586	8	70355299	T	C	0.01	cg12181083	8	70378645	1.317	5.44689	0	6.9e-08	N
rs77100954	8	70356491	A	G	0.01	cg12181083	8	70378645	1.317	5.44689	0	6.9e-08	N
rs147627981	8	70362082	A	C	0.01	cg12181083	8	70378645	1.317	5.44689	0	6.9e-08	N
rs28688496	8	70353238	C	T	0.011	cg12181083	8	70378645	1.18485	5.38705	0	9.53e-08	N
rs201344202	8	70339997	D	R	0.465	cg12181083	8	70378645	-0.24735	-5.38399	0.00204	9.69e-08	N
rs7829823	8	70372973	G	A	0.095	cg12181083	8	70378645	1.08535	16.6975	0.01116	1.22e-53	N
rs10098890	8	70373203	C	T	0.213	cg12181083	8	70378645	0.59286	11.0958	0.00932	1.22e-26	N
rs12545665	8	70373263	T	C	0.045	cg12181083	8	70378645	1.12852	10.6546	0	8.09e-25	N
rs17715161	8	70361114	C	G	0.053	cg12181083	8	70378645	1.0411	10.6463	0.01192	8.74e-25	N
rs142952927	8	70355080	C	A	0.054	cg12181083	8	70378645	1.01749	10.4918	0.01192	3.68e-24	N
rs17642309	8	70360110	G	A	0.054	cg12181083	8	70378645	1.01749	10.4918	0.01192	3.68e-24	N
rs78911133	8	70364637	A	G	0.054	cg12181083	8	70378645	1.01557	10.409	0.01193	7.92e-24	N
rs79967763	8	70368014	T	A	0.054	cg12181083	8	70378645	1.01557	10.409	0.01193	7.92e-24	N
rs920530	8	70373110	T	C	0.176	cg12181083	8	70378645	0.5784	10.1927	0.00772	5.71e-23	N
rs149076647	8	70364383	G	A	0.035	cg12181083	8	70378645	1.16997	9.51178	0	2.34e-20	N
rs139992792	8	70364250	G	A	0.041	cg12181083	8	70378645	0.9987	8.88039	0.01187	4.65e-18	N
rs116129559	8	70361538	A	G	0.053	cg12181083	8	70378645	1.0411	10.6463	0.01192	8.74e-25	N
rs74398250	8	70274986	C	A	0.038	cg12181083	8	70378645	0.90756	7.89947	0.00414	9.68e-15	N
rs16935905	8	70374144	T	C	0.021	cg12181083	8	70378645	1.15779	7.61678	0.00911	7.64e-14	N
rs13250329	8	70350875	G	T	0.031	cg12181083	8	70378645	0.92796	7.28646	0.00175	7.9e-13	N
rs13255333	8	70361850	G	A	0.031	cg12181083	8	70378645	0.92796	7.28646	0.00175	7.9e-13	N
rs11787496	8	70350532	A	G	0.03	cg12181083	8	70378645	0.92826	7.21757	0.00174	1.27e-12	N
rs13261388	8	70365497	C	T	0.03	cg12181083	8	70378645	0.92826	7.21757	0.00174	1.27e-12	N
rs34863257	8	70370623	A	G	0.03	cg12181083	8	70378645	0.92826	7.21757	0.00174	1.27e-12	N
rs13282819	8	70342365	G	A	0.031	cg12181083	8	70378645	0.90587	7.10151	0.00175	2.81e-12	N
rs10087229	8	70373566	T	C	0.296	cg12181083	8	70378645	0.33174	6.64285	0.00264	5.82e-11	N

## Sheet: chr19  18698825-18699423
SNP	SNP Chr	SNP Pos	A1	A2	MAF	CpG	CpG Chr	CpG Pos	beta	t-stat	Effect Size	p-value	Trans
rs7252198	19	18703773	C	T	0.414	cg00667525	19	18699118	-0.67549	-16.9799	0.08183	3.72e-55	N
rs7259557	19	18725835	T	C	0.442	cg00667525	19	18699118	-0.5867	-14.0139	0.07201	6.65e-40	N
rs77111001	19	18729514	A	T	0.246	cg00667525	19	18699118	0.40302	8.08115	0.04608	2.48e-15	N
rs62137062	19	18661318	A	G	0.442	cg00667525	19	18699118	0.58053	13.9308	0.07759	1.69e-39	N
rs57040808	19	18661346	A	G	0.442	cg00667525	19	18699118	0.58053	13.9308	0.07759	1.69e-39	N
rs10221489	19	18826975	T	C	0.333	cg00667525	19	18699118	0.31242	6.36586	0.03091	3.34e-10	N
rs11668587	19	18829770	G	A	0.333	cg00667525	19	18699118	0.31242	6.36586	0.03091	3.34e-10	N
rs62137063	19	18661342	A	G	0.44	cg00667525	19	18699118	0.57688	13.828	0.07818	5.31e-39	N
rs111627296	19	18743386	A	C	0.112	cg00667525	19	18699118	0.57184	8.03573	0.06291	3.5e-15	N
rs34131922	19	18744901	A	G	0.111	cg00667525	19	18699118	0.57184	8.03573	0.06291	3.5e-15	N
rs1043192	19	18731658	A	C	0.443	cg00667525	19	18699118	-0.57102	-13.647	0.07128	3.95e-38	N
rs35614934	19	18713498	C	G	0.36	cg00667525	19	18699118	0.29853	6.34322	0.03191	3.84e-10	N
rs12986175	19	18638708	A	G	0.245	cg00667525	19	18699118	0.33688	6.34301	0.05568	3.84e-10	N
rs12975406	19	18742830	G	A	0.454	cg00667525	19	18699118	-0.56546	-13.5816	0.07165	8.13e-38	N
rs10423674	19	18817903	A	C	0.332	cg00667525	19	18699118	0.31058	6.32965	0.0309	4.17e-10	N
rs117956919	19	18572355	T	C	0.051	cg00667525	19	18699118	0.65119	6.32923	0.18953	4.18e-10	N
rs140067716	19	18625193	A	G	0.051	cg00667525	19	18699118	0.65119	6.32923	0.18953	4.18e-10	N
rs7359896	19	18732325	T	C	0.458	cg00667525	19	18699118	-0.5595	-13.3605	0.07115	9.17e-37	N
rs11086119	19	18725827	G	C	0.128	cg00667525	19	18699118	0.53972	7.96476	0.13559	5.95e-15	N
rs6510993	19	18741608	T	C	0.446	cg00667525	19	18699118	-0.55678	-13.3149	0.06829	1.51e-36	N
rs71166534	19	18729514	I	R	0.461	cg00667525	19	18699118	-0.55881	-13.3125	0.07232	1.55e-36	N
rs7256751	19	18739497	T	C	0.11	cg00667525	19	18699118	0.56852	7.95403	0.06291	6.45e-15	N
rs10402779	19	18740208	G	T	0.11	cg00667525	19	18699118	0.56852	7.95403	0.06291	6.45e-15	N
rs10401838	19	18740353	A	G	0.11	cg00667525	19	18699118	0.56852	7.95403	0.06291	6.45e-15	N
rs12459017	19	18735764	T	C	0.274	cg00667525	19	18699118	0.61751	13.2648	0.10302	2.6e-36	N
rs62137129	19	18708908	A	G	0.357	cg00667525	19	18699118	0.29912	6.30258	0.02649	4.93e-10	N
rs12983566	19	18743869	T	C	0.11	cg00667525	19	18699118	0.56737	7.9366	0.06291	7.35e-15	N
rs4808838	19	18743962	A	G	0.448	cg00667525	19	18699118	-0.5486	-13.1252	0.06601	1.18e-35	N
rs3220	19	18781193	T	C	0.106	cg00667525	19	18699118	0.57456	7.93166	0.06287	7.62e-15	N
rs13382142	19	18516196	T	C	0.159	cg00667525	19	18699118	0.47856	7.90647	0.10424	9.19e-15	N
rs12974777	19	18765663	T	C	0.375	cg00667525	19	18699118	0.35446	7.89996	0.05079	9.64e-15	N
rs12981028	19	18741646	T	C	0.109	cg00667525	19	18699118	0.56668	7.89457	0.06291	1e-14	N
rs12973817	19	18742238	A	G	0.109	cg00667525	19	18699118	0.56668	7.89457	0.06291	1e-14	N
rs8106194	19	18738321	T	C	0.11	cg00667525	19	18699118	0.56557	7.89364	0.06291	1.01e-14	N
rs709679	19	18726856	C	T	0.444	cg00667525	19	18699118	0.3614	7.88961	0.03892	1.04e-14	N
rs60570301	19	18597196	A	G	0.135	cg00667525	19	18699118	0.40424	6.25922	0.05677	6.43e-10	N
rs71166527	19	18700866	D	R	0.26	cg00667525	19	18699118	0.63339	12.9688	0.09167	6.32e-35	N
rs7258589	19	18701499	T	C	0.26	cg00667525	19	18699118	0.63339	12.9688	0.09167	6.32e-35	N
rs12976741	19	18767477	A	G	0.375	cg00667525	19	18699118	0.35278	7.87589	0.05077	1.15e-14	N
rs4808835	19	18734828	A	G	0.428	cg00667525	19	18699118	-0.54736	-12.962	0.06537	6.79e-35	N
rs2238648	19	18715796	G	C	0.348	cg00667525	19	18699118	0.29681	6.24259	0.02786	7.11e-10	N
rs10415560	19	18736899	T	A	0.429	cg00667525	19	18699118	-0.54188	-12.8564	0.06513	2.1e-34	N
rs11086116	19	18672256	T	C	0.22	cg00667525	19	18699118	-0.64523	-12.6338	0.05528	2.21e-33	N
rs7247659	19	18635975	A	G	0.222	cg00667525	19	18699118	-0.41415	-7.72245	0.03222	3.56e-14	N
rs55888366	19	18681122	T	C	0.426	cg00667525	19	18699118	-0.88115	-24.6715	0.10801	1.87e-99	N
rs17683569	19	18714250	T	G	0.35	cg00667525	19	18699118	0.29206	6.16307	0.02448	1.15e-09	N
rs8101144	19	18715121	A	C	0.35	cg00667525	19	18699118	0.29206	6.16307	0.02448	1.15e-09	N
rs4808821	19	18688985	C	T	0.204	cg00667525	19	18699118	-0.65057	-12.2485	0.05534	1.23e-31	N
rs4629093	19	18690771	A	G	0.426	cg00667525	19	18699118	-0.87668	-24.4487	0.10805	4.03e-98	N
rs1473116	19	18782197	C	T	0.456	cg00667525	19	18699118	-0.53282	-12.1523	0.05639	3.3e-31	N
rs35521276	19	18709175	T	C	0.349	cg00667525	19	18699118	0.29232	6.13983	0.02429	1.32e-09	N
rs11086118	19	18712109	A	G	0.349	cg00667525	19	18699118	0.29232	6.13983	0.02429	1.32e-09	N
rs28861428	19	18694634	T	C	0.254	cg00667525	19	18699118	0.59661	12.1244	0.08941	4.4e-31	N
rs2314663	19	18696055	A	G	0.253	cg00667525	19	18699118	0.59746	12.096	0.09371	5.88e-31	N
rs11666943	19	18694433	A	G	0.252	cg00667525	19	18699118	0.59719	12.0894	0.08491	6.29e-31	N
rs76092567	19	18695324	A	G	0.12	cg00667525	19	18699118	0.53754	7.60542	0.13395	8.3e-14	N
rs113341342	19	18650810	C	T	0.101	cg00667525	19	18699118	0.52684	7.06608	0.08157	3.58e-12	N
rs34056711	19	18693901	G	C	0.252	cg00667525	19	18699118	0.59145	12.0007	0.08924	1.55e-30	N
rs10038	19	18892728	A	C	0.317	cg00667525	19	18699118	0.30877	6.09922	0.04811	1.69e-09	N
rs1991017	19	18746593	T	A	0.351	cg00667525	19	18699118	-0.52996	-11.9072	0.05231	4.02e-30	N
rs10424265	19	18764569	T	C	0.499	cg00667525	19	18699118	-0.27711	-6.07907	0.02637	1.9e-09	N
rs10401741	19	18638405	A	C	0.248	cg00667525	19	18699118	0.33714	6.35045	0.04187	3.67e-10	N
rs10424080	19	18518778	T	C	0.283	cg00667525	19	18699118	0.3739	7.53962	0.05111	1.33e-13	N
rs7257195	19	18908786	C	T	0.132	cg00667525	19	18699118	0.39534	6.05006	0.05308	2.26e-09	N
rs113265722	19	18735214	I	R	0.479	cg00667525	19	18699118	-0.49804	-11.6983	0.063	3.28e-29	N
rs10420951	19	18637618	C	G	0.202	cg00667525	19	18699118	-0.4218	-7.52421	0.02797	1.48e-13	N
rs58765850	19	18804197	I	R	0.412	cg00667525	19	18699118	-0.50079	-11.5982	0.05438	8.92e-29	N
rs200298952	19	18694882	D	R	0.245	cg00667525	19	18699118	0.58181	11.5778	0.08471	1.09e-28	N
rs201294870	19	18694883	D	R	0.245	cg00667525	19	18699118	0.58181	11.5778	0.08471	1.09e-28	N
rs11667834	19	18730843	A	G	0.42	cg00667525	19	18699118	0.34706	7.49086	0.03776	1.88e-13	N
rs4808837	19	18741502	C	T	0.433	cg00667525	19	18699118	0.34542	7.48033	0.0368	2.03e-13	N
rs11671863	19	18515802	A	C	0.305	cg00667525	19	18699118	0.2965	6.01677	0.03138	2.75e-09	N
rs10421074	19	18516210	T	C	0.305	cg00667525	19	18699118	0.2965	6.01677	0.03138	2.75e-09	N
rs12971295	19	18517331	A	G	0.305	cg00667525	19	18699118	0.2965	6.01677	0.03138	2.75e-09	N
rs13344313	19	18517767	A	G	0.305	cg00667525	19	18699118	0.2965	6.01677	0.03138	2.75e-09	N
rs9749546	19	18518216	C	A	0.305	cg00667525	19	18699118	0.2965	6.01677	0.03138	2.75e-09	N
rs4808814	19	18637610	T	C	0.347	cg00667525	19	18699118	0.29056	6.01627	0.03362	2.76e-09	N
rs12462890	19	18698165	T	C	0.226	cg00667525	19	18699118	0.56572	11.3996	0.09106	6.35e-28	N
rs3761033	19	18699157	T	C	0.226	cg00667525	19	18699118	0.56572	11.3996	0.09106	6.35e-28	N
rs4808822	19	18697778	T	A	0.225	cg00667525	19	18699118	0.56411	11.3596	0.09105	9.41e-28	N
rs7258375	19	18731439	G	C	0.202	cg00667525	19	18699118	-0.59455	-11.324	0.05047	1.33e-27	N
rs184150690	19	18764571	T	C	0.205	cg00667525	19	18699118	0.33646	5.97502	0.04488	3.52e-09	N
rs12327738	19	18895218	A	G	0.318	cg00667525	19	18699118	0.30174	5.94832	0.04758	4.11e-09	N
rs199620551	19	18804294	D	R	0.461	cg00667525	19	18699118	-0.46819	-10.9142	0.05373	6.97e-26	N
rs10423102	19	18757308	C	G	0.384	cg00667525	19	18699118	0.3296	7.3473	0.04708	5.17e-13	N
rs34379688	19	18694043	C	T	0.279	cg00667525	19	18699118	0.52845	10.877	0.08011	9.92e-26	N
rs2385178	19	18801813	A	G	0.454	cg00667525	19	18699118	-0.47074	-10.8458	0.05371	1.33e-25	N
rs67567163	19	18708011	D	R	0.434	cg00667525	19	18699118	-0.64472	-15.966	0.07737	8.94e-50	N
rs11085244	19	18859680	A	G	0.28	cg00667525	19	18699118	-0.35887	-7.3409	0.03519	5.41e-13	N
rs12976113	19	18767480	A	G	0.384	cg00667525	19	18699118	-0.48029	-10.8202	0.04849	1.7e-25	N
rs201477282	19	18729513	D	R	0.228	cg00667525	19	18699118	0.38586	7.33579	0.0397	5.6e-13	N
rs12977772	19	18675145	T	G	0.175	cg00667525	19	18699118	-0.60925	-10.7342	0.04994	3.83e-25	N
rs8100824	19	18749412	C	G	0.383	cg00667525	19	18699118	-0.47697	-10.7188	0.04755	4.43e-25	N
rs4808145	19	18749916	T	C	0.383	cg00667525	19	18699118	-0.47697	-10.7188	0.04755	4.43e-25	N
rs6510995	19	18770776	G	A	0.383	cg00667525	19	18699118	-0.47562	-10.684	0.04755	6.14e-25	N
rs757350	19	18774810	G	A	0.383	cg00667525	19	18699118	-0.47476	-10.6284	0.04662	1.03e-24	N
rs10412053	19	18796256	T	C	0.443	cg00667525	19	18699118	-0.46369	-10.6284	0.04947	1.03e-24	N
rs10420228	19	18799388	G	A	0.444	cg00667525	19	18699118	-0.46566	-10.6233	0.05096	1.08e-24	N
rs200331191	19	18795692	I	R	0.442	cg00667525	19	18699118	-0.46399	-10.617	0.04912	1.15e-24	N
chr19:18795693	19	18795693	I	R	0.442	cg00667525	19	18699118	-0.46399	-10.617	0.04912	1.15e-24	N
rs3829671	19	18777667	T	C	0.384	cg00667525	19	18699118	-0.47167	-10.5734	0.04661	1.73e-24	N
rs10421503	19	18778445	C	G	0.384	cg00667525	19	18699118	-0.47167	-10.5734	0.04661	1.73e-24	N
rs3764627	19	18747696	C	T	0.391	cg00667525	19	18699118	-0.47056	-10.5427	0.0466	2.3e-24	N
rs757347	19	18791718	T	A	0.382	cg00667525	19	18699118	-0.47078	-10.5264	0.04634	2.67e-24	N
rs12981193	19	18700583	C	T	0.279	cg00667525	19	18699118	0.62311	13.2318	0.08762	3.71e-36	N
rs10419226	19	18803172	T	G	0.451	cg00667525	19	18699118	-0.45391	-10.5081	0.05116	3.17e-24	N
rs11883401	19	18791768	C	G	0.382	cg00667525	19	18699118	-0.46917	-10.4941	0.04606	3.61e-24	N
rs876982	19	18782377	A	G	0.384	cg00667525	19	18699118	-0.46803	-10.4801	0.04633	4.11e-24	N
rs7257812	19	18787372	A	G	0.384	cg00667525	19	18699118	-0.46803	-10.4801	0.04633	4.11e-24	N
rs2385179	19	18787978	T	C	0.383	cg00667525	19	18699118	-0.46803	-10.4801	0.04633	4.11e-24	N
rs35701632	19	18896087	G	C	0.322	cg00667525	19	18699118	0.29611	5.87108	0.04798	6.44e-09	N
rs7256986	19	18829733	G	A	0.259	cg00667525	19	18699118	-0.36652	-7.21844	0.03431	1.26e-12	N
rs79637643	19	18783342	T	C	0.098	cg00667525	19	18699118	0.53859	7.20741	0.06231	1.36e-12	N
rs3795026	19	18780769	C	T	0.316	cg00667525	19	18699118	0.47772	10.3313	0.09037	1.61e-23	N
rs2283617	19	18706504	A	G	0.224	cg00667525	19	18699118	0.52993	10.3106	0.07892	1.95e-23	N
rs10423852	19	18765147	G	A	0.391	cg00667525	19	18699118	0.32107	7.20123	0.04428	1.42e-12	N
rs1966500	19	18735666	C	T	0.449	cg00667525	19	18699118	0.32967	7.19865	0.03243	1.45e-12	N
rs2002632	19	18702674	A	G	0.217	cg00667525	19	18699118	0.52564	10.2257	0.08645	4.23e-23	N
rs11085236	19	18751305	T	G	0.374	cg00667525	19	18699118	-0.4589	-10.2134	0.04657	4.73e-23	N
rs889364	19	18761993	T	C	0.374	cg00667525	19	18699118	-0.4589	-10.2134	0.04657	4.73e-23	N
rs10854003	19	18763596	T	C	0.374	cg00667525	19	18699118	-0.4589	-10.2134	0.04657	4.73e-23	N
rs983141	19	18640360	G	A	0.255	cg00667525	19	18699118	0.36947	6.99786	0.05837	5.66e-12	N
rs2051816	19	18835117	T	C	0.272	cg00667525	19	18699118	-0.35245	-7.17094	0.03473	1.75e-12	N
rs886243	19	18702501	A	G	0.212	cg00667525	19	18699118	0.52987	10.1748	0.08811	6.72e-23	N
rs12610845	19	18772573	A	G	0.3	cg00667525	19	18699118	0.48091	10.1711	0.09654	6.94e-23	N
rs7252535	19	18703674	G	A	0.216	cg00667525	19	18699118	0.52325	10.1702	0.08644	7e-23	N
rs11668617	19	18746522	A	G	0.304	cg00667525	19	18699118	0.47956	10.1474	0.09617	8.6e-23	N
rs4808147	19	18766521	T	C	0.375	cg00667525	19	18699118	-0.45657	-10.1466	0.04674	8.66e-23	N
rs12974161	19	18749727	G	C	0.304	cg00667525	19	18699118	0.47923	10.1434	0.09615	8.92e-23	N
rs10403231	19	18765290	G	C	0.302	cg00667525	19	18699118	0.47828	10.1281	0.09615	1.02e-22	N
rs4808146	19	18750165	T	C	0.303	cg00667525	19	18699118	0.47758	10.1076	0.09608	1.23e-22	N
rs71332133	19	18750442	G	A	0.303	cg00667525	19	18699118	0.47758	10.1076	0.09608	1.23e-22	N
rs4808841	19	18752383	A	G	0.303	cg00667525	19	18699118	0.47758	10.1076	0.09608	1.23e-22	N
rs4808842	19	18752461	G	T	0.303	cg00667525	19	18699118	0.47758	10.1076	0.09608	1.23e-22	N
rs889362	19	18758255	T	C	0.303	cg00667525	19	18699118	0.47758	10.1076	0.09608	1.23e-22	N
rs11085237	19	18758574	C	G	0.303	cg00667525	19	18699118	0.47758	10.1076	0.09608	1.23e-22	N
rs889363	19	18761276	A	G	0.303	cg00667525	19	18699118	0.47758	10.1076	0.09608	1.23e-22	N
rs2214524	19	18787661	C	A	0.375	cg00667525	19	18699118	-0.45433	-10.0823	0.04627	1.55e-22	N
rs141194744	19	18793695	D	R	0.319	cg00667525	19	18699118	0.47032	10.0779	0.08357	1.61e-22	N
rs1473115	19	18781913	C	T	0.32	cg00667525	19	18699118	0.46915	10.0738	0.08577	1.67e-22	N
rs8102046	19	18795578	T	G	0.433	cg00667525	19	18699118	-0.44258	-10.0712	0.04668	1.71e-22	N
rs11085239	19	18772741	T	G	0.302	cg00667525	19	18699118	0.47516	10.0571	0.09608	1.94e-22	N
rs2314662	19	18702515	C	T	0.203	cg00667525	19	18699118	0.5318	10.0384	0.08903	2.29e-22	N
rs8102768	19	18796177	A	T	0.319	cg00667525	19	18699118	0.46788	10.0234	0.08351	2.62e-22	N
rs2074177	19	18727289	G	A	0.237	cg00667525	19	18699118	0.50775	10.0095	0.0703	2.97e-22	N
rs34071094	19	18756291	G	C	0.097	cg00667525	19	18699118	0.5336	7.11989	0.06227	2.48e-12	N
rs2891698	19	18787981	G	A	0.466	cg00667525	19	18699118	-0.4313	-9.99891	0.04525	3.27e-22	N
rs7246437	19	18786784	A	G	0.375	cg00667525	19	18699118	-0.44982	-9.97707	0.04582	3.97e-22	N
rs6510996	19	18788208	A	G	0.374	cg00667525	19	18699118	-0.44982	-9.97707	0.04582	3.97e-22	N
rs1076234	19	18774860	G	A	0.303	cg00667525	19	18699118	0.47201	9.97439	0.09596	4.06e-22	N
rs12461198	19	18800393	G	A	0.269	cg00667525	19	18699118	0.48114	9.94668	0.09513	5.2e-22	N
rs1076235	19	18775077	T	C	0.302	cg00667525	19	18699118	0.47133	9.9316	0.09545	5.95e-22	N
rs4808839	19	18744288	C	T	0.415	cg00667525	19	18699118	0.33098	7.10025	0.03663	2.84e-12	N
rs34161998	19	18782726	D	R	0.306	cg00667525	19	18699118	0.46661	9.8975	0.09589	8.05e-22	N
rs8104411	19	18889702	T	C	0.327	cg00667525	19	18699118	0.28879	5.79046	0.04657	1.02e-08	N
rs12983476	19	18789592	T	C	0.305	cg00667525	19	18699118	0.46857	9.88853	0.0959	8.72e-22	N
rs10402536	19	18800859	A	G	0.305	cg00667525	19	18699118	0.46857	9.88853	0.0959	8.72e-22	N
rs12052075	19	18802069	C	T	0.305	cg00667525	19	18699118	0.46857	9.88853	0.0959	8.72e-22	N
rs10423676	19	18785931	A	T	0.306	cg00667525	19	18699118	0.46723	9.88265	0.09626	9.18e-22	N
rs4808840	19	18744304	A	G	0.415	cg00667525	19	18699118	0.3303	7.07774	0.03661	3.3e-12	N
rs2238647	19	18710535	A	G	0.207	cg00667525	19	18699118	0.5146	9.86225	0.07871	1.1e-21	N
rs8109611	19	18713484	A	G	0.207	cg00667525	19	18699118	0.5146	9.86225	0.07871	1.1e-21	N
rs8110573	19	18713593	T	C	0.207	cg00667525	19	18699118	0.5146	9.86225	0.07871	1.1e-21	N
rs7246833	19	18715082	G	C	0.207	cg00667525	19	18699118	0.5146	9.86225	0.07871	1.1e-21	N
rs12461284	19	18715163	A	G	0.207	cg00667525	19	18699118	0.5146	9.86225	0.07871	1.1e-21	N
rs7249956	19	18715203	A	C	0.207	cg00667525	19	18699118	0.5146	9.86225	0.07871	1.1e-21	N
rs80121641	19	18717832	A	G	0.207	cg00667525	19	18699118	0.5146	9.86225	0.07871	1.1e-21	N
rs4808828	19	18721492	A	G	0.207	cg00667525	19	18699118	0.5146	9.86225	0.07871	1.1e-21	N
rs199607273	19	18793694	D	R	0.323	cg00667525	19	18699118	0.45761	9.84517	0.08128	1.28e-21	N
rs3803916	19	18669987	A	G	0.156	cg00667525	19	18699118	0.58909	9.82753	0.10986	1.5e-21	N
chr19:18831679	19	18831679	I	R	0.264	cg00667525	19	18699118	-0.35569	-7.0608	0.03351	3.71e-12	N
rs7253677	19	18721790	G	C	0.216	cg00667525	19	18699118	0.50529	9.78204	0.07852	2.23e-21	N
rs62122441	19	18562345	C	A	0.074	cg00667525	19	18699118	-0.50755	-5.76972	0.02353	1.15e-08	N
rs10423271	19	18803400	C	A	0.303	cg00667525	19	18699118	0.46232	9.75109	0.09564	2.93e-21	N
rs200115474	19	18796176	D	R	0.313	cg00667525	19	18699118	0.45896	9.7205	0.0811	3.83e-21	N
rs2014914	19	18802798	T	C	0.302	cg00667525	19	18699118	0.46075	9.71752	0.09563	3.93e-21	N
rs4808140	19	18730563	A	G	0.223	cg00667525	19	18699118	0.49609	9.68365	0.07157	5.28e-21	N
rs4808141	19	18730695	A	G	0.223	cg00667525	19	18699118	0.49609	9.68365	0.07157	5.28e-21	N
rs7251640	19	18614935	C	T	0.206	cg00667525	19	18699118	0.32233	5.74717	0.03375	1.31e-08	N
rs62123870	19	18618565	C	T	0.073	cg00667525	19	18699118	-0.50733	-5.74672	0.0237	1.31e-08	N
rs886443	19	18783785	A	G	0.393	cg00667525	19	18699118	-0.43588	-9.62036	0.04462	9.16e-21	N
rs10422974	19	18640467	C	T	0.254	cg00667525	19	18699118	0.36941	6.99671	0.05834	5.71e-12	N
rs10415320	19	18640573	A	G	0.254	cg00667525	19	18699118	0.36941	6.99671	0.05834	5.71e-12	N
rs10424229	19	18641582	T	C	0.254	cg00667525	19	18699118	0.36941	6.99671	0.05834	5.71e-12	N
rs2081191	19	18745075	A	G	0.462	cg00667525	19	18699118	-0.41856	-9.60898	0.0449	1.01e-20	N
rs12610537	19	18687225	T	A	0.161	cg00667525	19	18699118	0.56914	9.58037	0.10838	1.29e-20	N
rs79802726	19	18654587	T	G	0.166	cg00667525	19	18699118	-0.56434	-9.56749	0.04646	1.45e-20	N
rs76615278	19	18654588	A	G	0.166	cg00667525	19	18699118	-0.56434	-9.56749	0.04646	1.45e-20	N
rs10414298	19	18907926	C	T	0.129	cg00667525	19	18699118	0.376	5.73558	0.06281	1.4e-08	N
rs2314670	19	18636180	A	G	0.202	cg00667525	19	18699118	-0.39473	-6.9737	0.02796	6.66e-12	N
rs2872600	19	18714670	A	G	0.082	cg00667525	19	18699118	0.49636	5.71838	0.13661	1.54e-08	N
rs1862644	19	18724315	A	C	0.461	cg00667525	19	18699118	0.41477	9.3103	0.04071	1.31e-19	N
rs1862645	19	18724316	G	C	0.461	cg00667525	19	18699118	0.41477	9.3103	0.04071	1.31e-19	N
rs202019334	19	18670720	D	R	0.143	cg00667525	19	18699118	0.58548	9.23938	0.10119	2.37e-19	N
rs74701207	19	18551039	C	T	0.165	cg00667525	19	18699118	-0.34339	-5.67789	0.02412	1.93e-08	N
rs10407322	19	18698221	T	C	0.454	cg00667525	19	18699118	-0.91824	-27.0407	0.1149	1.06e-113	N
rs10412858	19	18759279	T	C	0.351	cg00667525	19	18699118	-0.41646	-9.16664	0.04149	4.37e-19	N
rs10412558	19	18907879	T	C	0.128	cg00667525	19	18699118	0.37399	5.66404	0.05239	2.09e-08	N
rs10409392	19	18699333	A	C	0.44	cg00667525	19	18699118	-0.96651	-29.6337	0.11437	2.51e-129	N
rs71332131	19	18717082	T	A	0.366	cg00667525	19	18699118	0.31687	6.82838	0.03541	1.74e-11	N
rs2074174	19	18699990	T	C	0.498	cg00667525	19	18699118	-0.89882	-26.5691	0.11851	7.34e-111	N
rs2074175	19	18700047	A	G	0.498	cg00667525	19	18699118	-0.89882	-26.5691	0.11851	7.34e-111	N
rs271620	19	18633437	C	A	0.201	cg00667525	19	18699118	-0.3883	-6.81794	0.02924	1.87e-11	N
rs112698485	19	18701056	D	R	0.492	cg00667525	19	18699118	0.8893	25.9659	0.11719	3.15e-107	N
rs916791	19	18724157	A	G	0.448	cg00667525	19	18699118	0.40659	9.06515	0.03844	1.02e-18	N
rs4808823	19	18698019	C	T	0.476	cg00667525	19	18699118	0.88248	25.7102	0.1187	1.09e-105	N
rs10407212	19	18699445	A	G	0.476	cg00667525	19	18699118	0.88248	25.7102	0.1187	1.09e-105	N
rs10415257	19	18699489	C	T	0.476	cg00667525	19	18699118	0.88248	25.7102	0.1187	1.09e-105	N
rs200709300	19	18701019	D	R	0.496	cg00667525	19	18699118	0.88085	25.6405	0.1179	2.85e-105	N
rs886242	19	18702497	C	T	0.492	cg00667525	19	18699118	0.86968	25.1583	0.1175	2.25e-102	N
rs12609505	19	18674057	T	C	0.426	cg00667525	19	18699118	-0.88115	-24.6715	0.10801	1.87e-99	N
rs28711754	19	18674975	A	G	0.426	cg00667525	19	18699118	-0.88115	-24.6715	0.10801	1.87e-99	N
rs35867875	19	18676340	C	A	0.426	cg00667525	19	18699118	-0.88115	-24.6715	0.10801	1.87e-99	N
rs1468475	19	18679155	C	T	0.426	cg00667525	19	18699118	-0.88115	-24.6715	0.10801	1.87e-99	N
rs3761034	19	18680478	G	T	0.426	cg00667525	19	18699118	-0.88115	-24.6715	0.10801	1.87e-99	N
rs3803917	19	18669883	T	C	0.427	cg00667525	19	18699118	-0.88155	-24.6486	0.10843	2.56e-99	N
rs58782998	19	18674607	C	T	0.427	cg00667525	19	18699118	-0.88155	-24.6486	0.10843	2.56e-99	N
rs55724121	19	18675364	C	T	0.427	cg00667525	19	18699118	-0.88155	-24.6486	0.10843	2.56e-99	N
rs62137086	19	18675612	T	G	0.427	cg00667525	19	18699118	-0.88155	-24.6486	0.10843	2.56e-99	N
rs35875334	19	18676196	C	T	0.427	cg00667525	19	18699118	-0.88155	-24.6486	0.10843	2.56e-99	N
rs7648	19	18679379	C	G	0.427	cg00667525	19	18699118	-0.88155	-24.6486	0.10843	2.56e-99	N
rs56348569	19	18681316	I	R	0.427	cg00667525	19	18699118	-0.88155	-24.6486	0.10843	2.56e-99	N
rs7247557	19	18681471	G	A	0.427	cg00667525	19	18699118	-0.88155	-24.6486	0.10843	2.56e-99	N
rs11667551	19	18682342	C	T	0.427	cg00667525	19	18699118	-0.88155	-24.6486	0.10843	2.56e-99	N
rs2302055	19	18684563	C	T	0.425	cg00667525	19	18699118	-0.8794	-24.5076	0.10857	1.79e-98	N
rs7258573	19	18686587	T	C	0.425	cg00667525	19	18699118	-0.87869	-24.4723	0.10803	2.91e-98	N
rs7254004	19	18686621	G	A	0.425	cg00667525	19	18699118	-0.87869	-24.4723	0.10803	2.91e-98	N
rs59798925	19	18671740	C	T	0.429	cg00667525	19	18699118	-0.87868	-24.451	0.10885	3.9e-98	N
rs11672297	19	18686810	C	T	0.426	cg00667525	19	18699118	-0.87909	-24.4493	0.10845	4e-98	N
rs12150991	19	18688027	C	T	0.426	cg00667525	19	18699118	-0.87909	-24.4493	0.10845	4e-98	N
rs2314665	19	18690536	T	C	0.426	cg00667525	19	18699118	-0.87668	-24.4487	0.10805	4.03e-98	N
rs2079015	19	18691320	C	T	0.426	cg00667525	19	18699118	-0.87668	-24.4487	0.10805	4.03e-98	N
rs2079016	19	18691363	G	A	0.427	cg00667525	19	18699118	-0.8756	-24.4283	0.10845	5.34e-98	N
rs2057649	19	18689830	T	C	0.427	cg00667525	19	18699118	-0.87708	-24.4258	0.10846	5.52e-98	N
rs4808137	19	18688847	A	C	0.425	cg00667525	19	18699118	-0.87957	-24.3969	0.10843	8.23e-98	N
rs7258480	19	18692666	A	G	0.403	cg00667525	19	18699118	-0.87542	-24.3194	0.10111	2.39e-97	N
rs36050418	19	18676240	C	T	0.43	cg00667525	19	18699118	-0.87195	-24.1947	0.10815	1.33e-96	N
rs2314664	19	18691942	A	G	0.398	cg00667525	19	18699118	-0.86799	-23.7811	0.09752	3.92e-94	N
rs6554	19	18685964	G	T	0.4	cg00667525	19	18699118	-0.86707	-23.713	0.09927	9.98e-94	N
rs62137090	19	18677057	A	G	0.446	cg00667525	19	18699118	-0.8495	-23.6667	0.10642	1.88e-93	N
rs8109364	19	18667472	G	A	0.399	cg00667525	19	18699118	-0.86288	-23.5498	0.09872	9.36e-93	N
rs3761036	19	18668135	C	G	0.399	cg00667525	19	18699118	-0.86288	-23.5498	0.09872	9.36e-93	N
rs2058077	19	18671055	C	T	0.4	cg00667525	19	18699118	-0.86288	-23.5498	0.09872	9.36e-93	N
rs28451415	19	18674985	A	G	0.399	cg00667525	19	18699118	-0.86288	-23.5498	0.09872	9.36e-93	N
rs2314667	19	18678970	A	G	0.4	cg00667525	19	18699118	-0.86288	-23.5498	0.09872	9.36e-93	N
rs2283616	19	18682495	A	C	0.4	cg00667525	19	18699118	-0.86288	-23.5498	0.09872	9.36e-93	N
rs8110371	19	18667272	A	C	0.4	cg00667525	19	18699118	-0.863	-23.5211	0.09927	1.39e-92	N
rs8110374	19	18667281	A	C	0.4	cg00667525	19	18699118	-0.863	-23.5211	0.09927	1.39e-92	N
rs10425018	19	18687175	T	C	0.4	cg00667525	19	18699118	-0.86002	-23.4159	0.10058	5.86e-92	N
rs10414427	19	18660566	T	C	0.435	cg00667525	19	18699118	-0.8597	-23.3856	0.10719	8.87e-92	N
rs2314666	19	18689904	T	C	0.399	cg00667525	19	18699118	-0.85387	-23.2725	0.09877	4.17e-91	N
rs10402321	19	18663499	G	A	0.437	cg00667525	19	18699118	-0.85736	-23.2616	0.10718	4.84e-91	N
rs11086114	19	18665440	G	T	0.437	cg00667525	19	18699118	-0.85736	-23.2616	0.10718	4.84e-91	N
rs7253088	19	18676251	T	C	0.403	cg00667525	19	18699118	-0.8519	-23.09	0.09735	5.06e-90	N
rs62137091	19	18677067	C	T	0.418	cg00667525	19	18699118	-0.83523	-22.6964	0.09739	1.08e-87	N
rs28884574	19	18664434	C	G	0.41	cg00667525	19	18699118	-0.83685	-22.1917	0.09796	1.03e-84	N
rs11086115	19	18665638	T	G	0.414	cg00667525	19	18699118	-0.83712	-22.0356	0.09796	8.54e-84	N
rs1989888	19	18902473	C	T	0.384	cg00667525	19	18699118	-0.38795	-8.34149	0.04295	3.38e-16	N
rs2238649	19	18715809	T	C	0.378	cg00667525	19	18699118	0.31015	6.74228	0.03539	3.06e-11	N
rs7248611	19	18711378	G	A	0.379	cg00667525	19	18699118	0.30784	6.72196	0.03412	3.49e-11	N
rs8108207	19	18709768	A	G	0.378	cg00667525	19	18699118	0.30819	6.71615	0.03443	3.63e-11	N
rs111551996	19	18733355	T	G	0.05	cg00667525	19	18699118	-0.59752	-5.57331	0	3.46e-08	N
rs7247346	19	18707878	A	C	0.349	cg00667525	19	18699118	-0.73906	-18.4213	0.07817	4.74e-63	N
rs11085242	19	18832937	T	C	0.257	cg00667525	19	18699118	-0.33745	-6.65886	0.03145	5.25e-11	N
rs10419977	19	18719009	T	C	0.135	cg00667525	19	18699118	0.5627	8.64463	0.07809	3.11e-17	N
rs2240012	19	18883593	T	C	0.205	cg00667525	19	18699118	0.3102	5.51612	0.03515	4.74e-08	N
rs56770562	19	18729512	T	A	0.112	cg00667525	19	18699118	0.61281	8.63129	0.08237	3.46e-17	N
rs12610715	19	18872917	G	A	0.226	cg00667525	19	18699118	0.30289	5.51122	0.03259	4.87e-08	N
rs11878358	19	18874483	A	G	0.226	cg00667525	19	18699118	0.30289	5.51122	0.03259	4.87e-08	N
rs12980154	19	18770119	T	C	0.376	cg00667525	19	18699118	0.35002	7.8038	0.0507	1.96e-14	N
rs6417264	19	18703503	T	C	0.414	cg00667525	19	18699118	-0.67549	-16.9799	0.08183	3.72e-55	N
rs11086113	19	18650692	T	C	0.255	cg00667525	19	18699118	0.34789	6.61438	0.05687	6.98e-11	N
rs7250885	19	18914325	G	A	0.124	cg00667525	19	18699118	0.36595	5.4994	0.04505	5.19e-08	N
rs12608925	19	18687533	G	T	0.426	cg00667525	19	18699118	-0.87909	-24.4493	0.10845	4e-98	N
rs2238650	19	18716206	A	G	0.415	cg00667525	19	18699118	-0.67081	-16.7401	0.07968	7.2e-54	N
rs7256319	19	18704528	C	T	0.414	cg00667525	19	18699118	-0.6635	-16.5698	0.07954	5.84e-53	N
rs4808824	19	18719730	T	C	0.415	cg00667525	19	18699118	-0.66707	-16.5541	0.07954	7.08e-53	N
rs7250192	19	18723325	T	C	0.417	cg00667525	19	18699118	-0.66669	-16.4455	0.07803	2.67e-52	N
rs58333825	19	18718711	T	C	0.118	cg00667525	19	18699118	0.59148	8.52243	0.09171	8.21e-17	N
rs144474740	19	18695690	T	C	0.072	cg00667525	19	18699118	-0.57404	-6.56151	0.05017	9.78e-11	N
rs4808138	19	18720981	T	C	0.416	cg00667525	19	18699118	-0.66391	-16.3911	0.07839	5.18e-52	N
rs3761032	19	18721314	G	A	0.416	cg00667525	19	18699118	-0.66391	-16.3911	0.07839	5.18e-52	N
rs71951142	19	18719901	D	R	0.109	cg00667525	19	18699118	0.60527	8.46349	0.08235	1.31e-16	N
rs60941598	19	18725488	A	G	0.109	cg00667525	19	18699118	0.60527	8.46349	0.08235	1.31e-16	N
rs34863656	19	18728254	A	G	0.109	cg00667525	19	18699118	0.60527	8.46349	0.08235	1.31e-16	N
rs11086120	19	18737139	T	C	0.335	cg00667525	19	18699118	-0.68519	-16.2072	0.07339	4.85e-51	N
rs6512272	19	18639229	A	G	0.246	cg00667525	19	18699118	-0.4349	-8.43592	0.03457	1.62e-16	N
rs8106957	19	18738246	T	C	0.334	cg00667525	19	18699118	-0.67974	-16.0453	0.07302	3.44e-50	N
rs7250623	19	18707973	T	C	0.434	cg00667525	19	18699118	-0.64477	-15.9877	0.07675	6.89e-50	N
rs35611322	19	18729693	T	C	0.109	cg00667525	19	18699118	0.60189	8.41188	0.08235	1.96e-16	N
rs80335551	19	18730511	A	G	0.109	cg00667525	19	18699118	0.60189	8.41188	0.08235	1.96e-16	N
rs730079	19	18903495	C	G	0.363	cg00667525	19	18699118	-0.39222	-8.36727	0.03847	2.77e-16	N
rs739638	19	18903808	A	T	0.412	cg00667525	19	18699118	-0.30351	-6.48256	0.02934	1.61e-10	N
rs7248037	19	18711203	C	G	0.446	cg00667525	19	18699118	-0.61426	-15.0102	0.0767	7.44e-45	N
rs8107912	19	18707048	C	T	0.361	cg00667525	19	18699118	0.30316	6.45727	0.03364	1.89e-10	N
rs3761031	19	18721451	A	G	0.317	cg00667525	19	18699118	0.62387	14.814	0.10231	7.27e-44	N
rs79032244	19	18635765	T	C	0.262	cg00667525	19	18699118	0.29284	5.39525	0.06031	9.12e-08	N
rs6511002	19	18902592	T	G	0.403	cg00667525	19	18699118	-0.3754	-8.15352	0.03563	1.43e-15	N
rs72995446	19	18716141	A	C	0.348	cg00667525	19	18699118	0.30454	6.39858	0.03119	2.72e-10	N
rs3170474	19	18703077	T	C	0.413	cg00667525	19	18699118	-0.6775	-17.008	0.08231	2.63e-55	N
rs1076235	19	18775077	T	C	0.302	cg08615372	19	18699234	0.2998	6.37558	0.00333	3.14e-10	N
rs12983476	19	18789592	T	C	0.305	cg08615372	19	18699234	0.29912	6.3739	0.00347	3.17e-10	N
rs10402536	19	18800859	A	G	0.305	cg08615372	19	18699234	0.29912	6.3739	0.00347	3.17e-10	N
rs12052075	19	18802069	C	T	0.305	cg08615372	19	18699234	0.29912	6.3739	0.00347	3.17e-10	N
rs7247346	19	18707878	A	C	0.349	cg08615372	19	18699234	-0.57148	-13.8577	0.01102	3.82e-39	N
rs34161998	19	18782726	D	R	0.306	cg08615372	19	18699234	0.29698	6.35923	0.00354	3.48e-10	N
rs12459017	19	18735764	T	C	0.274	cg08615372	19	18699234	0.37887	7.98183	0.00649	5.24e-15	N
rs10412858	19	18759279	T	C	0.351	cg08615372	19	18699234	-0.35052	-7.96258	0.00701	6.05e-15	N
rs4808822	19	18697778	T	A	0.225	cg08615372	19	18699234	0.31428	6.27314	0.0049	5.9e-10	N
rs10419977	19	18719009	T	C	0.135	cg08615372	19	18699234	0.49621	7.90649	0.01073	9.19e-15	N
rs12462890	19	18698165	T	C	0.226	cg08615372	19	18699234	0.31275	6.2419	0.0049	7.14e-10	N
rs3761033	19	18699157	T	C	0.226	cg08615372	19	18699234	0.31275	6.2419	0.0049	7.14e-10	N
rs2014914	19	18802798	T	C	0.302	cg08615372	19	18699234	0.29255	6.23534	0.00347	7.43e-10	N
rs10423271	19	18803400	C	A	0.303	cg08615372	19	18699234	0.29204	6.22174	0.00346	8.07e-10	N
rs8106957	19	18738246	T	C	0.334	cg08615372	19	18699234	-0.5298	-12.3858	0.00998	2.96e-32	N
rs6417264	19	18703503	T	C	0.414	cg08615372	19	18699234	-0.50407	-12.3603	0.00949	3.86e-32	N
rs7252198	19	18703773	C	T	0.414	cg08615372	19	18699234	-0.50407	-12.3603	0.00949	3.86e-32	N
rs3170474	19	18703077	T	C	0.413	cg08615372	19	18699234	-0.50399	-12.3319	0.00954	5.18e-32	N
rs11086120	19	18737139	T	C	0.335	cg08615372	19	18699234	-0.5277	-12.3197	0.00995	5.88e-32	N
rs12974777	19	18765663	T	C	0.375	cg08615372	19	18699234	0.2683	6.15429	0.0026	1.21e-09	N
rs6511002	19	18902592	T	G	0.403	cg08615372	19	18699234	-0.2759	-6.15256	0.00583	1.23e-09	N
rs8107912	19	18707048	C	T	0.361	cg08615372	19	18699234	0.27705	6.1505	0.00385	1.24e-09	N
rs10423676	19	18785931	A	T	0.306	cg08615372	19	18699234	0.29772	6.35825	0.0035	3.5e-10	N
rs2238650	19	18716206	A	G	0.415	cg08615372	19	18699234	-0.4981	-12.1357	0.00942	3.91e-31	N
rs11085236	19	18751305	T	G	0.374	cg08615372	19	18699234	-0.37224	-8.49456	0.00728	1.02e-16	N
rs12976741	19	18767477	A	G	0.375	cg08615372	19	18699234	0.26608	6.11332	0.00259	1.55e-09	N
rs4808824	19	18719730	T	C	0.415	cg08615372	19	18699234	-0.49241	-11.934	0.00947	3.06e-30	N
rs4808138	19	18720981	T	C	0.416	cg08615372	19	18699234	-0.48925	-11.8075	0.00941	1.1e-29	N
rs3761032	19	18721314	G	A	0.416	cg08615372	19	18699234	-0.48925	-11.8075	0.00941	1.1e-29	N
rs11086116	19	18672256	T	C	0.22	cg08615372	19	18699234	-0.46028	-9.00932	0.00929	1.61e-18	N
rs7250192	19	18723325	T	C	0.417	cg08615372	19	18699234	-0.48626	-11.6985	0.00916	3.28e-29	N
rs12980154	19	18770119	T	C	0.376	cg08615372	19	18699234	0.26165	6.00255	0.00258	2.99e-09	N
rs12981193	19	18700583	C	T	0.279	cg08615372	19	18699234	0.52285	11.3056	0.01014	1.59e-27	N
rs886243	19	18702501	A	G	0.212	cg08615372	19	18699234	0.30913	5.95497	0.0037	3.95e-09	N
rs7248037	19	18711203	C	G	0.446	cg08615372	19	18699234	-0.4545	-10.9743	0.0091	3.93e-26	N
rs2051816	19	18835117	T	C	0.272	cg08615372	19	18699234	-0.34583	-7.36359	0.0063	4.61e-13	N
rs67567163	19	18708011	D	R	0.434	cg08615372	19	18699234	-0.45292	-10.9134	0.00827	7.02e-26	N
rs56770562	19	18729512	T	A	0.112	cg08615372	19	18699234	0.41352	5.9419	0.00968	4.27e-09	N
rs7250623	19	18707973	T	C	0.434	cg08615372	19	18699234	-0.45191	-10.897	0.00831	8.2e-26	N
rs11085244	19	18859680	A	G	0.28	cg08615372	19	18699234	-0.34376	-7.3469	0.00603	5.19e-13	N
rs141194744	19	18793695	D	R	0.319	cg08615372	19	18699234	0.33332	7.24887	0.00465	1.02e-12	N
rs2081191	19	18745075	A	G	0.462	cg08615372	19	18699234	-0.30929	-7.24445	0.00593	1.06e-12	N
rs7259557	19	18725835	T	C	0.442	cg08615372	19	18699234	-0.44133	-10.5119	0.0082	3.06e-24	N
rs1473115	19	18781913	C	T	0.32	cg08615372	19	18699234	0.33191	7.23251	0.00484	1.15e-12	N
rs12975406	19	18742830	G	A	0.454	cg08615372	19	18699234	-0.43462	-10.4693	0.00791	4.54e-24	N
rs35614934	19	18713498	C	G	0.36	cg08615372	19	18699234	0.26555	5.87412	0.00374	6.33e-09	N
rs4808837	19	18741502	C	T	0.433	cg08615372	19	18699234	0.26288	5.8697	0.00495	6.49e-09	N
rs71951142	19	18719901	D	R	0.109	cg08615372	19	18699234	0.41073	5.86587	0.00967	6.63e-09	N
rs60941598	19	18725488	A	G	0.109	cg08615372	19	18699234	0.41073	5.86587	0.00967	6.63e-09	N
rs34863656	19	18728254	A	G	0.109	cg08615372	19	18699234	0.41073	5.86587	0.00967	6.63e-09	N
rs71166527	19	18700866	D	R	0.26	cg08615372	19	18699234	0.4992	10.3213	0.0088	1.77e-23	N
rs7258589	19	18701499	T	C	0.26	cg08615372	19	18699234	0.4992	10.3213	0.0088	1.77e-23	N
rs6510993	19	18741608	T	C	0.446	cg08615372	19	18699234	-0.428	-10.2807	0.00786	2.56e-23	N
rs7256319	19	18704528	C	T	0.414	cg08615372	19	18699234	-0.50069	-12.2614	0.00926	1.07e-31	N
rs62137129	19	18708908	A	G	0.357	cg08615372	19	18699234	0.2664	5.84402	0.00364	7.52e-09	N
rs4808838	19	18743962	A	G	0.448	cg08615372	19	18699234	-0.42376	-10.2011	0.00796	5.29e-23	N
rs10424080	19	18518778	T	C	0.283	cg08615372	19	18699234	0.28087	5.83503	0.00503	7.92e-09	N
rs1991017	19	18746593	T	A	0.351	cg08615372	19	18699234	-0.43993	-10.0986	0.00796	1.34e-22	N
rs8102768	19	18796177	A	T	0.319	cg08615372	19	18699234	0.32847	7.1395	0.00452	2.17e-12	N
rs28861428	19	18694634	T	C	0.254	cg08615372	19	18699234	0.46487	9.56631	0.0091	1.46e-20	N
rs62137062	19	18661318	A	G	0.442	cg08615372	19	18699234	0.41586	9.89127	0.0077	8.51e-22	N
rs57040808	19	18661346	A	G	0.442	cg08615372	19	18699234	0.41586	9.89127	0.0077	8.51e-22	N
rs11668617	19	18746522	A	G	0.304	cg08615372	19	18699234	0.30436	6.48941	0.00353	1.54e-10	N
rs62137063	19	18661342	A	G	0.44	cg08615372	19	18699234	0.4119	9.78957	0.00762	2.09e-21	N
rs4808140	19	18730563	A	G	0.223	cg08615372	19	18699234	0.29322	5.76625	0.00372	1.17e-08	N
rs4808141	19	18730695	A	G	0.223	cg08615372	19	18699234	0.29322	5.76625	0.00372	1.17e-08	N
rs199607273	19	18793694	D	R	0.323	cg08615372	19	18699234	0.32213	7.03983	0.00413	4.27e-12	N
rs58765850	19	18804197	I	R	0.412	cg08615372	19	18699234	-0.41208	-9.75069	0.00728	2.94e-21	N
rs200115474	19	18796176	D	R	0.313	cg08615372	19	18699234	0.32666	7.0374	0.00395	4.34e-12	N
rs4808835	19	18734828	A	G	0.428	cg08615372	19	18699234	-0.40771	-9.67858	0.00751	5.52e-21	N
rs10415560	19	18736899	T	A	0.429	cg08615372	19	18699234	-0.40628	-9.67681	0.00751	5.61e-21	N
rs11666943	19	18694433	A	G	0.252	cg08615372	19	18699234	0.46971	9.64123	0.00943	7.64e-21	N
rs2314663	19	18696055	A	G	0.253	cg08615372	19	18699234	0.46922	9.63008	0.00943	8.42e-21	N
rs916791	19	18724157	A	G	0.448	cg08615372	19	18699234	0.25399	5.74279	0.00459	1.34e-08	N
rs79802726	19	18654587	T	G	0.166	cg08615372	19	18699234	-0.50226	-8.82524	0.00763	7.28e-18	N
rs76615278	19	18654588	A	G	0.166	cg08615372	19	18699234	-0.50226	-8.82524	0.00763	7.28e-18	N
rs7256986	19	18829733	G	A	0.259	cg08615372	19	18699234	-0.34011	-6.98383	0.00519	6.22e-12	N
rs34056711	19	18693901	G	C	0.252	cg08615372	19	18699234	0.46382	9.5427	0.00903	1.79e-20	N
rs1043192	19	18731658	A	C	0.443	cg08615372	19	18699234	-0.43562	-10.4261	0.00821	6.76e-24	N
rs35611322	19	18729693	T	C	0.109	cg08615372	19	18699234	0.40078	5.71765	0.00967	1.55e-08	N
rs80335551	19	18730511	A	G	0.109	cg08615372	19	18699234	0.40078	5.71765	0.00967	1.55e-08	N
rs7253677	19	18721790	G	C	0.216	cg08615372	19	18699234	0.29336	5.71295	0.0037	1.59e-08	N
rs7359896	19	18732325	T	C	0.458	cg08615372	19	18699234	-0.39724	-9.43022	0.00749	4.71e-20	N
rs71166534	19	18729514	I	R	0.461	cg08615372	19	18699234	-0.39679	-9.40056	0.00742	6.07e-20	N
rs730079	19	18903495	C	G	0.363	cg08615372	19	18699234	-0.31542	-6.93773	0.00703	8.46e-12	N
rs10424265	19	18764569	T	C	0.499	cg08615372	19	18699234	-0.2486	-5.68118	0.00444	1.9e-08	N
rs1473116	19	18782197	C	T	0.456	cg08615372	19	18699234	-0.40225	-9.25484	0.00763	2.09e-19	N
rs12976113	19	18767480	A	G	0.384	cg08615372	19	18699234	-0.39951	-9.23252	0.00727	2.52e-19	N
rs757347	19	18791718	T	A	0.382	cg08615372	19	18699234	-0.40099	-9.23	0.00727	2.57e-19	N
rs12977772	19	18675145	T	G	0.175	cg08615372	19	18699234	-0.51008	-9.22806	0.0103	2.61e-19	N
rs2385178	19	18801813	A	G	0.454	cg08615372	19	18699234	-0.3903	-9.22065	0.00653	2.78e-19	N
rs10407212	19	18699445	A	G	0.476	cg08615372	19	18699234	0.59119	15.0032	0.01096	8.08e-45	N
rs2238649	19	18715809	T	C	0.378	cg08615372	19	18699234	0.30267	6.88217	0.00527	1.22e-11	N
rs10415257	19	18699489	C	T	0.476	cg08615372	19	18699234	0.59119	15.0032	0.01096	8.08e-45	N
rs200298952	19	18694882	D	R	0.245	cg08615372	19	18699234	0.45518	9.20086	0.00841	3.28e-19	N
rs201294870	19	18694883	D	R	0.245	cg08615372	19	18699234	0.45518	9.20086	0.00841	3.28e-19	N
rs199620551	19	18804294	D	R	0.461	cg08615372	19	18699234	-0.38531	-9.20024	0.00646	3.3e-19	N
rs11883401	19	18791768	C	G	0.382	cg08615372	19	18699234	-0.39928	-9.19368	0.00725	3.49e-19	N
rs876982	19	18782377	A	G	0.384	cg08615372	19	18699234	-0.39845	-9.18539	0.00717	3.74e-19	N
rs7257812	19	18787372	A	G	0.384	cg08615372	19	18699234	-0.39845	-9.18539	0.00717	3.74e-19	N
rs2385179	19	18787978	T	C	0.383	cg08615372	19	18699234	-0.39845	-9.18539	0.00717	3.74e-19	N
rs7258375	19	18731439	G	C	0.202	cg08615372	19	18699234	-0.47229	-9.16322	0.01014	4.5e-19	N
rs757350	19	18774810	G	A	0.383	cg08615372	19	18699234	-0.39827	-9.16058	0.00727	4.6e-19	N
rs3829671	19	18777667	T	C	0.384	cg08615372	19	18699234	-0.39746	-9.15984	0.00717	4.63e-19	N
rs10421503	19	18778445	C	G	0.384	cg08615372	19	18699234	-0.39746	-9.15984	0.00717	4.63e-19	N
rs8100824	19	18749412	C	G	0.383	cg08615372	19	18699234	-0.39703	-9.15656	0.0073	4.75e-19	N
rs4808145	19	18749916	T	C	0.383	cg08615372	19	18699234	-0.39703	-9.15656	0.0073	4.75e-19	N
rs11085242	19	18832937	T	C	0.257	cg08615372	19	18699234	-0.332	-6.85565	0.00555	1.46e-11	N
rs7248611	19	18711378	G	A	0.379	cg08615372	19	18699234	0.29978	6.84611	0.00479	1.55e-11	N
chr19:18831679	19	18831679	I	R	0.264	cg08615372	19	18699234	-0.33044	-6.84027	0.00503	1.61e-11	N
rs2074177	19	18727289	G	A	0.237	cg08615372	19	18699234	0.34272	6.83822	0.00425	1.64e-11	N
rs8108207	19	18709768	A	G	0.378	cg08615372	19	18699234	0.30003	6.83792	0.00486	1.64e-11	N
rs6510995	19	18770776	G	A	0.383	cg08615372	19	18699234	-0.39429	-9.08639	0.00715	8.53e-19	N
rs58333825	19	18718711	T	C	0.118	cg08615372	19	18699234	0.45994	6.8152	0.01049	1.9e-11	N
rs202019334	19	18670720	D	R	0.143	cg08615372	19	18699234	0.35301	5.63446	0.00225	2.46e-08	N
rs4808842	19	18752461	G	T	0.303	cg08615372	19	18699234	0.30255	6.45312	0.00346	1.94e-10	N
rs889362	19	18758255	T	C	0.303	cg08615372	19	18699234	0.30255	6.45312	0.00346	1.94e-10	N
rs1989888	19	18902473	C	T	0.384	cg08615372	19	18699234	-0.30523	-6.75832	0.00681	2.76e-11	N
rs1862644	19	18724315	A	C	0.461	cg08615372	19	18699234	0.29535	6.75828	0.00545	2.76e-11	N
rs1862645	19	18724316	G	C	0.461	cg08615372	19	18699234	0.29535	6.75828	0.00545	2.76e-11	N
rs10419226	19	18803172	T	G	0.451	cg08615372	19	18699234	-0.37649	-8.94715	0.0061	2.69e-18	N
rs10409392	19	18699333	A	C	0.44	cg08615372	19	18699234	-0.73758	-19.8551	0.01322	3.84e-71	N
rs200331191	19	18795692	I	R	0.442	cg08615372	19	18699234	-0.37856	-8.87385	0.00615	4.9e-18	N
chr19:18795693	19	18795693	I	R	0.442	cg08615372	19	18699234	-0.37856	-8.87385	0.00615	4.9e-18	N
rs10412053	19	18796256	T	C	0.443	cg08615372	19	18699234	-0.37787	-8.87159	0.00618	4.99e-18	N
rs10407322	19	18698221	T	C	0.454	cg08615372	19	18699234	-0.70949	-18.9191	0.01279	7.78e-66	N
rs8106194	19	18738321	T	C	0.11	cg08615372	19	18699234	0.39048	5.58636	0.00967	3.22e-08	N
rs4808821	19	18688985	C	T	0.204	cg08615372	19	18699234	-0.46612	-8.79879	0.00903	9.01e-18	N
rs10420228	19	18799388	G	A	0.444	cg08615372	19	18699234	-0.3765	-8.79073	0.00615	9.62e-18	N
rs3803916	19	18669987	A	G	0.156	cg08615372	19	18699234	0.33185	5.56011	0.00334	3.72e-08	N
rs12610845	19	18772573	A	G	0.3	cg08615372	19	18699234	0.31295	6.67761	0.0035	4.65e-11	N
rs12610537	19	18687225	T	A	0.161	cg08615372	19	18699234	0.32724	5.54724	0.00414	3.99e-08	N
rs2079016	19	18691363	G	A	0.427	cg08615372	19	18699234	-0.6776	-17.5343	0.01242	3.68e-58	N
rs3803917	19	18669883	T	C	0.427	cg08615372	19	18699234	-0.67873	-17.5324	0.0123	3.77e-58	N
rs58782998	19	18674607	C	T	0.427	cg08615372	19	18699234	-0.67873	-17.5324	0.0123	3.77e-58	N
rs55724121	19	18675364	C	T	0.427	cg08615372	19	18699234	-0.67873	-17.5324	0.0123	3.77e-58	N
rs62137086	19	18675612	T	G	0.427	cg08615372	19	18699234	-0.67873	-17.5324	0.0123	3.77e-58	N
rs35875334	19	18676196	C	T	0.427	cg08615372	19	18699234	-0.67873	-17.5324	0.0123	3.77e-58	N
rs7648	19	18679379	C	G	0.427	cg08615372	19	18699234	-0.67873	-17.5324	0.0123	3.77e-58	N
rs56348569	19	18681316	I	R	0.427	cg08615372	19	18699234	-0.67873	-17.5324	0.0123	3.77e-58	N
rs7247557	19	18681471	G	A	0.427	cg08615372	19	18699234	-0.67873	-17.5324	0.0123	3.77e-58	N
rs11667551	19	18682342	C	T	0.427	cg08615372	19	18699234	-0.67873	-17.5324	0.0123	3.77e-58	N
rs886443	19	18783785	A	G	0.393	cg08615372	19	18699234	-0.38146	-8.7105	0.00679	1.84e-17	N
rs7256751	19	18739497	T	C	0.11	cg08615372	19	18699234	0.38691	5.5437	0.00967	4.07e-08	N
rs10402779	19	18740208	G	T	0.11	cg08615372	19	18699234	0.38691	5.5437	0.00967	4.07e-08	N
rs10401838	19	18740353	A	G	0.11	cg08615372	19	18699234	0.38691	5.5437	0.00967	4.07e-08	N
rs12609505	19	18674057	T	C	0.426	cg08615372	19	18699234	-0.67722	-17.502	0.01221	5.53e-58	N
rs28711754	19	18674975	A	G	0.426	cg08615372	19	18699234	-0.67722	-17.502	0.01221	5.53e-58	N
rs35867875	19	18676340	C	A	0.426	cg08615372	19	18699234	-0.67722	-17.502	0.01221	5.53e-58	N
rs1468475	19	18679155	C	T	0.426	cg08615372	19	18699234	-0.67722	-17.502	0.01221	5.53e-58	N
rs3761034	19	18680478	G	T	0.426	cg08615372	19	18699234	-0.67722	-17.502	0.01221	5.53e-58	N
rs55888366	19	18681122	T	C	0.426	cg08615372	19	18699234	-0.67722	-17.502	0.01221	5.53e-58	N
rs2057649	19	18689830	T	C	0.427	cg08615372	19	18699234	-0.67701	-17.4703	0.01234	8.23e-58	N
rs11672297	19	18686810	C	T	0.426	cg08615372	19	18699234	-0.67769	-17.4521	0.01232	1.03e-57	N
rs12608925	19	18687533	G	T	0.426	cg08615372	19	18699234	-0.67769	-17.4521	0.01232	1.03e-57	N
rs12150991	19	18688027	C	T	0.426	cg08615372	19	18699234	-0.67769	-17.4521	0.01232	1.03e-57	N
rs2314665	19	18690536	T	C	0.426	cg08615372	19	18699234	-0.67551	-17.44	0.01224	1.2e-57	N
rs4629093	19	18690771	A	G	0.426	cg08615372	19	18699234	-0.67551	-17.44	0.01224	1.2e-57	N
rs2079015	19	18691320	C	T	0.426	cg08615372	19	18699234	-0.67551	-17.44	0.01224	1.2e-57	N
rs4808137	19	18688847	A	C	0.425	cg08615372	19	18699234	-0.6785	-17.4384	0.0123	1.23e-57	N
rs2302055	19	18684563	C	T	0.425	cg08615372	19	18699234	-0.67634	-17.4273	0.01223	1.41e-57	N
rs7258573	19	18686587	T	C	0.425	cg08615372	19	18699234	-0.67618	-17.4219	0.01223	1.51e-57	N
rs7254004	19	18686621	G	A	0.425	cg08615372	19	18699234	-0.67618	-17.4219	0.01223	1.51e-57	N
rs36050418	19	18676240	C	T	0.43	cg08615372	19	18699234	-0.67473	-17.4001	0.01239	1.98e-57	N
rs59798925	19	18671740	C	T	0.429	cg08615372	19	18699234	-0.67516	-17.3733	0.01234	2.77e-57	N
rs2074174	19	18699990	T	C	0.498	cg08615372	19	18699234	-0.65973	-17.3556	0.01226	3.46e-57	N
rs2074175	19	18700047	A	G	0.498	cg08615372	19	18699234	-0.65973	-17.3556	0.01226	3.46e-57	N
rs111627296	19	18743386	A	C	0.112	cg08615372	19	18699234	0.38478	5.5328	0.00967	4.32e-08	N
rs34131922	19	18744901	A	G	0.111	cg08615372	19	18699234	0.38478	5.5328	0.00967	4.32e-08	N
rs34379688	19	18694043	C	T	0.279	cg08615372	19	18699234	0.41335	8.66999	0.0077	2.54e-17	N
rs112698485	19	18701056	D	R	0.492	cg08615372	19	18699234	0.65553	17.1678	0.01226	3.61e-56	N
rs71332131	19	18717082	T	A	0.366	cg08615372	19	18699234	0.29449	6.6187	0.00464	6.79e-11	N
rs7258480	19	18692666	A	G	0.403	cg08615372	19	18699234	-0.66596	-17.0623	0.01231	1.34e-55	N
rs200709300	19	18701019	D	R	0.496	cg08615372	19	18699234	0.64995	17.0315	0.01221	1.96e-55	N
rs3761031	19	18721451	A	G	0.317	cg08615372	19	18699234	0.37619	8.62013	0.00733	3.78e-17	N
rs6554	19	18685964	G	T	0.4	cg08615372	19	18699234	-0.66645	-16.966	0.01205	4.42e-55	N
rs8110371	19	18667272	A	C	0.4	cg08615372	19	18699234	-0.66603	-16.9514	0.01205	5.31e-55	N
rs8110374	19	18667281	A	C	0.4	cg08615372	19	18699234	-0.66603	-16.9514	0.01205	5.31e-55	N
rs8109364	19	18667472	G	A	0.399	cg08615372	19	18699234	-0.66473	-16.9255	0.01203	7.31e-55	N
rs3761036	19	18668135	C	G	0.399	cg08615372	19	18699234	-0.66473	-16.9255	0.01203	7.31e-55	N
rs2058077	19	18671055	C	T	0.4	cg08615372	19	18699234	-0.66473	-16.9255	0.01203	7.31e-55	N
rs28451415	19	18674985	A	G	0.399	cg08615372	19	18699234	-0.66473	-16.9255	0.01203	7.31e-55	N
rs2314667	19	18678970	A	G	0.4	cg08615372	19	18699234	-0.66473	-16.9255	0.01203	7.31e-55	N
rs2283616	19	18682495	A	C	0.4	cg08615372	19	18699234	-0.66473	-16.9255	0.01203	7.31e-55	N
rs2214524	19	18787661	C	A	0.375	cg08615372	19	18699234	-0.37713	-8.60387	0.00724	4.31e-17	N
rs10425018	19	18687175	T	C	0.4	cg08615372	19	18699234	-0.66189	-16.8264	0.01203	2.49e-54	N
rs62137090	19	18677057	A	G	0.446	cg08615372	19	18699234	-0.64919	-16.8063	0.01185	3.19e-54	N
rs7253088	19	18676251	T	C	0.403	cg08615372	19	18699234	-0.6597	-16.7791	0.01206	4.46e-54	N
rs2314664	19	18691942	A	G	0.398	cg08615372	19	18699234	-0.66051	-16.7728	0.01222	4.82e-54	N
rs2314666	19	18689904	T	C	0.399	cg08615372	19	18699234	-0.65774	-16.7644	0.01205	5.34e-54	N
rs10414427	19	18660566	T	C	0.435	cg08615372	19	18699234	-0.65767	-16.6716	0.01232	1.67e-53	N
rs10402321	19	18663499	G	A	0.437	cg08615372	19	18699234	-0.65734	-16.6514	0.01232	2.14e-53	N
rs11086114	19	18665440	G	T	0.437	cg08615372	19	18699234	-0.65734	-16.6514	0.01232	2.14e-53	N
rs886242	19	18702497	C	T	0.492	cg08615372	19	18699234	0.63487	16.549	0.01211	7.53e-53	N
rs12461198	19	18800393	G	A	0.269	cg08615372	19	18699234	0.31493	6.58025	0.00391	8.68e-11	N
rs709679	19	18726856	C	T	0.444	cg08615372	19	18699234	0.2916	6.57419	0.00517	9.03e-11	N
rs7246437	19	18786784	A	G	0.375	cg08615372	19	18699234	-0.37359	-8.52199	0.00724	8.24e-17	N
rs6510996	19	18788208	A	G	0.374	cg08615372	19	18699234	-0.37359	-8.52199	0.00724	8.24e-17	N
rs4808147	19	18766521	T	C	0.375	cg08615372	19	18699234	-0.37257	-8.49651	0.00726	1.01e-16	N
rs889364	19	18761993	T	C	0.374	cg08615372	19	18699234	-0.37224	-8.49456	0.00728	1.02e-16	N
rs10854003	19	18763596	T	C	0.374	cg08615372	19	18699234	-0.37224	-8.49456	0.00728	1.02e-16	N
rs2283617	19	18706504	A	G	0.224	cg08615372	19	18699234	0.33487	6.55605	0.00421	1.01e-10	N
rs11085239	19	18772741	T	G	0.302	cg08615372	19	18699234	0.30666	6.55032	0.00346	1.05e-10	N
rs10423102	19	18757308	C	G	0.384	cg08615372	19	18699234	0.23838	5.4699	0.00255	6.09e-08	N
rs739638	19	18903808	A	T	0.412	cg08615372	19	18699234	-0.24694	-5.46916	0.00633	6.12e-08	N
rs62137091	19	18677067	C	T	0.418	cg08615372	19	18699234	-0.637	-16.2104	0.01174	4.67e-51	N
rs28884574	19	18664434	C	G	0.41	cg08615372	19	18699234	-0.64382	-16.105	0.01204	1.67e-50	N
rs11086115	19	18665638	T	G	0.414	cg08615372	19	18699234	-0.64435	-16.023	0.01205	4.5e-50	N
rs7252535	19	18703674	G	A	0.216	cg08615372	19	18699234	0.31742	6.20101	0.00405	9.15e-10	N
rs3764627	19	18747696	C	T	0.391	cg08615372	19	18699234	-0.36705	-8.39027	0.00694	2.31e-16	N
rs2238647	19	18710535	A	G	0.207	cg08615372	19	18699234	0.28307	5.44187	0.00354	7.09e-08	N
rs8109611	19	18713484	A	G	0.207	cg08615372	19	18699234	0.28307	5.44187	0.00354	7.09e-08	N
rs8110573	19	18713593	T	C	0.207	cg08615372	19	18699234	0.28307	5.44187	0.00354	7.09e-08	N
rs7246833	19	18715082	G	C	0.207	cg08615372	19	18699234	0.28307	5.44187	0.00354	7.09e-08	N
rs12461284	19	18715163	A	G	0.207	cg08615372	19	18699234	0.28307	5.44187	0.00354	7.09e-08	N
rs7249956	19	18715203	A	C	0.207	cg08615372	19	18699234	0.28307	5.44187	0.00354	7.09e-08	N
rs80121641	19	18717832	A	G	0.207	cg08615372	19	18699234	0.28307	5.44187	0.00354	7.09e-08	N
rs4808828	19	18721492	A	G	0.207	cg08615372	19	18699234	0.28307	5.44187	0.00354	7.09e-08	N
rs3220	19	18781193	T	C	0.106	cg08615372	19	18699234	0.38493	5.43933	0.00967	7.19e-08	N
rs117943325	19	18683345	G	A	0.098	cg08615372	19	18699234	0.41767	5.43893	0.00341	7.21e-08	N
rs13382142	19	18516196	T	C	0.159	cg08615372	19	18699234	0.32141	5.43665	0.00593	7.3e-08	N
rs2002632	19	18702674	A	G	0.217	cg08615372	19	18699234	0.31712	6.19645	0.00405	9.41e-10	N
rs1076234	19	18774860	G	A	0.303	cg08615372	19	18699234	0.30449	6.49688	0.00353	1.47e-10	N
rs113265722	19	18735214	I	R	0.479	cg08615372	19	18699234	-0.35326	-8.34073	0.00634	3.4e-16	N
rs3795026	19	18780769	C	T	0.316	cg08615372	19	18699234	0.29817	6.4833	0.00406	1.6e-10	N
rs10403231	19	18765290	G	C	0.302	cg08615372	19	18699234	0.30359	6.47889	0.00346	1.65e-10	N
rs4808823	19	18698019	C	T	0.476	cg08615372	19	18699234	0.59119	15.0032	0.01096	8.08e-45	N
rs4808146	19	18750165	T	C	0.303	cg08615372	19	18699234	0.30255	6.45312	0.00346	1.94e-10	N
rs71332133	19	18750442	G	A	0.303	cg08615372	19	18699234	0.30255	6.45312	0.00346	1.94e-10	N
rs4808841	19	18752383	A	G	0.303	cg08615372	19	18699234	0.30255	6.45312	0.00346	1.94e-10	N
rs11085237	19	18758574	C	G	0.303	cg08615372	19	18699234	0.30255	6.45312	0.00346	1.94e-10	N
rs889363	19	18761276	A	G	0.303	cg08615372	19	18699234	0.30255	6.45312	0.00346	1.94e-10	N
rs12974161	19	18749727	G	C	0.304	cg08615372	19	18699234	0.3019	6.43643	0.00347	2.15e-10	N
rs8102046	19	18795578	T	G	0.433	cg08615372	19	18699234	-0.35146	-8.18891	0.00601	1.09e-15	N
rs2891698	19	18787981	G	A	0.466	cg08615372	19	18699234	-0.34198	-8.11904	0.00547	1.86e-15	N
rs12462890	19	18698165	T	C	0.226	cg15007983	19	18699326	0.66247	14.0684	0.02499	3.61e-40	N
rs34379688	19	18694043	C	T	0.279	cg15007983	19	18699326	0.63839	13.9057	0.028	2.23e-39	N
rs3761033	19	18699157	T	C	0.226	cg15007983	19	18699326	0.66247	14.0684	0.02499	3.61e-40	N
rs11085240	19	18811740	T	C	0.188	cg15007983	19	18699326	0.36183	6.34033	0.01302	3.91e-10	N
rs8113096	19	18812756	A	G	0.188	cg15007983	19	18699326	0.36183	6.34033	0.01302	3.91e-10	N
rs74701207	19	18551039	C	T	0.165	cg15007983	19	18699326	-0.37459	-6.32442	0.00845	4.31e-10	N
rs8104411	19	18889702	T	C	0.327	cg15007983	19	18699326	0.38893	8.07964	0.00694	2.51e-15	N
rs7255805	19	18906534	C	T	0.264	cg15007983	19	18699326	0.31702	6.31169	0.00744	4.66e-10	N
rs6512272	19	18639229	A	G	0.246	cg15007983	19	18699326	-0.4051	-7.94688	0.01425	6.8e-15	N
rs4808822	19	18697778	T	A	0.225	cg15007983	19	18699326	0.65788	13.9436	0.02498	1.46e-39	N
rs10412858	19	18759279	T	C	0.351	cg15007983	19	18699326	-0.35903	-7.93019	0.01329	7.7e-15	N
rs79032244	19	18635765	T	C	0.262	cg15007983	19	18699326	0.41347	7.90082	0.01676	9.58e-15	N
chr19:18831679	19	18831679	I	R	0.264	cg15007983	19	18699326	-0.47818	-9.92869	0.01582	6.11e-22	N
rs3795028	19	18780917	A	G	0.161	cg15007983	19	18699326	-0.38346	-6.26152	0.01589	6.34e-10	N
rs71332131	19	18717082	T	A	0.366	cg15007983	19	18699326	0.3566	7.88275	0.00717	1.1e-14	N
rs34482977	19	18824038	G	C	0.191	cg15007983	19	18699326	0.35067	6.23547	0.00941	7.43e-10	N
rs11085241	19	18828546	A	G	0.191	cg15007983	19	18699326	0.35067	6.23547	0.00941	7.43e-10	N
rs11668545	19	18829529	T	C	0.191	cg15007983	19	18699326	0.35067	6.23547	0.00941	7.43e-10	N
rs11668617	19	18746522	A	G	0.304	cg15007983	19	18699326	0.57644	12.8241	0.02164	2.95e-34	N
rs12610845	19	18772573	A	G	0.3	cg15007983	19	18699326	0.57605	12.8021	0.02165	3.73e-34	N
rs12974161	19	18749727	G	C	0.304	cg15007983	19	18699326	0.57517	12.7952	0.02157	4.02e-34	N
rs3795026	19	18780769	C	T	0.316	cg15007983	19	18699326	0.56402	12.7911	0.02158	4.19e-34	N
rs10403231	19	18765290	G	C	0.302	cg15007983	19	18699326	0.57252	12.7339	0.02148	7.69e-34	N
rs11085239	19	18772741	T	G	0.302	cg15007983	19	18699326	0.57157	12.7134	0.02136	9.55e-34	N
rs4808146	19	18750165	T	C	0.303	cg15007983	19	18699326	0.57184	12.7104	0.02152	9.85e-34	N
rs71332133	19	18750442	G	A	0.303	cg15007983	19	18699326	0.57184	12.7104	0.02152	9.85e-34	N
rs4808841	19	18752383	A	G	0.303	cg15007983	19	18699326	0.57184	12.7104	0.02152	9.85e-34	N
rs4808842	19	18752461	G	T	0.303	cg15007983	19	18699326	0.57184	12.7104	0.02152	9.85e-34	N
rs889362	19	18758255	T	C	0.303	cg15007983	19	18699326	0.57184	12.7104	0.02152	9.85e-34	N
rs11085237	19	18758574	C	G	0.303	cg15007983	19	18699326	0.57184	12.7104	0.02152	9.85e-34	N
rs889363	19	18761276	A	G	0.303	cg15007983	19	18699326	0.57184	12.7104	0.02152	9.85e-34	N
rs739638	19	18903808	A	T	0.412	cg15007983	19	18699326	-0.35529	-7.80041	0.00723	2.01e-14	N
rs1076234	19	18774860	G	A	0.303	cg15007983	19	18699326	0.57016	12.6654	0.02152	1.59e-33	N
rs10423676	19	18785931	A	T	0.306	cg15007983	19	18699326	0.5674	12.6219	0.02181	2.51e-33	N
rs34161998	19	18782726	D	R	0.306	cg15007983	19	18699326	0.56553	12.612	0.02152	2.78e-33	N
rs2081191	19	18745075	A	G	0.462	cg15007983	19	18699326	-0.52042	-12.5999	0.01699	3.16e-33	N
rs12983476	19	18789592	T	C	0.305	cg15007983	19	18699326	0.56773	12.5952	0.02148	3.32e-33	N
rs10402536	19	18800859	A	G	0.305	cg15007983	19	18699326	0.56773	12.5952	0.02148	3.32e-33	N
rs12052075	19	18802069	C	T	0.305	cg15007983	19	18699326	0.56773	12.5952	0.02148	3.32e-33	N
rs12461198	19	18800393	G	A	0.269	cg15007983	19	18699326	0.57962	12.5867	0.02126	3.63e-33	N
rs7253677	19	18721790	G	C	0.216	cg15007983	19	18699326	0.61574	12.5363	0.02194	6.16e-33	N
rs10423271	19	18803400	C	A	0.303	cg15007983	19	18699326	0.56238	12.4672	0.02136	1.27e-32	N
rs2014914	19	18802798	T	C	0.302	cg15007983	19	18699326	0.56159	12.4509	0.02125	1.5e-32	N
rs62137062	19	18661318	A	G	0.442	cg15007983	19	18699326	0.52118	12.4481	0.01876	1.55e-32	N
rs57040808	19	18661346	A	G	0.442	cg15007983	19	18699326	0.52118	12.4481	0.01876	1.55e-32	N
rs4808140	19	18730563	A	G	0.223	cg15007983	19	18699326	0.60555	12.4264	0.02199	1.94e-32	N
rs4808141	19	18730695	A	G	0.223	cg15007983	19	18699326	0.60555	12.4264	0.02199	1.94e-32	N
rs1862644	19	18724315	A	C	0.461	cg15007983	19	18699326	0.52365	12.4044	0.01964	2.44e-32	N
rs1862645	19	18724316	G	C	0.461	cg15007983	19	18699326	0.52365	12.4044	0.01964	2.44e-32	N
rs12462498	19	18832950	T	C	0.192	cg15007983	19	18699326	0.3459	6.17883	0.00809	1.05e-09	N
rs62137063	19	18661342	A	G	0.44	cg15007983	19	18699326	0.51831	12.3713	0.01881	3.44e-32	N
rs7247659	19	18635975	A	G	0.222	cg15007983	19	18699326	-0.40678	-7.7064	0.01396	4e-14	N
rs62122441	19	18562345	C	A	0.074	cg15007983	19	18699326	-0.53154	-6.15792	0.01496	1.19e-09	N
rs10221489	19	18826975	T	C	0.333	cg15007983	19	18699326	0.36676	7.67998	0.00871	4.84e-14	N
rs11668587	19	18829770	G	A	0.333	cg15007983	19	18699326	0.36676	7.67998	0.00871	4.84e-14	N
rs2385178	19	18801813	A	G	0.454	cg15007983	19	18699326	-0.51379	-12.2466	0.01722	1.25e-31	N
rs10423674	19	18817903	A	C	0.332	cg15007983	19	18699326	0.36633	7.67421	0.0086	5.05e-14	N
rs184150690	19	18764571	T	C	0.205	cg15007983	19	18699326	0.4188	7.66497	0.01559	5.4e-14	N
rs200205971	19	18729512	I	R	0.307	cg15007983	19	18699326	0.30045	6.14894	0.00363	1.25e-09	N
rs2314662	19	18702515	C	T	0.203	cg15007983	19	18699326	0.61963	12.2114	0.02173	1.8e-31	N
rs2074177	19	18727289	G	A	0.237	cg15007983	19	18699326	0.59091	12.1572	0.0222	3.14e-31	N
rs2891698	19	18787981	G	A	0.466	cg15007983	19	18699326	-0.50239	-12.1565	0.0165	3.16e-31	N
rs1473115	19	18781913	C	T	0.32	cg15007983	19	18699326	0.5413	12.1141	0.0199	4.89e-31	N
rs199620551	19	18804294	D	R	0.461	cg15007983	19	18699326	-0.50313	-12.1001	0.01657	5.64e-31	N
rs141194744	19	18793695	D	R	0.319	cg15007983	19	18699326	0.54133	12.0844	0.01973	6.62e-31	N
rs11086116	19	18672256	T	C	0.22	cg15007983	19	18699326	-0.61072	-12.0582	0.01843	8.65e-31	N
rs8102768	19	18796177	A	T	0.319	cg15007983	19	18699326	0.53906	12.0299	0.01969	1.15e-30	N
rs10420228	19	18799388	G	A	0.444	cg15007983	19	18699326	-0.50849	-11.9932	0.01704	1.68e-30	N
rs4808137	19	18688847	A	C	0.425	cg15007983	19	18699326	-0.85495	-23.8729	0.02978	1.11e-94	N
rs2238647	19	18710535	A	G	0.207	cg15007983	19	18699326	0.59973	11.9888	0.02173	1.75e-30	N
rs8109611	19	18713484	A	G	0.207	cg15007983	19	18699326	0.59973	11.9888	0.02173	1.75e-30	N
rs8110573	19	18713593	T	C	0.207	cg15007983	19	18699326	0.59973	11.9888	0.02173	1.75e-30	N
rs7246833	19	18715082	G	C	0.207	cg15007983	19	18699326	0.59973	11.9888	0.02173	1.75e-30	N
rs12461284	19	18715163	A	G	0.207	cg15007983	19	18699326	0.59973	11.9888	0.02173	1.75e-30	N
rs7249956	19	18715203	A	C	0.207	cg15007983	19	18699326	0.59973	11.9888	0.02173	1.75e-30	N
rs80121641	19	18717832	A	G	0.207	cg15007983	19	18699326	0.59973	11.9888	0.02173	1.75e-30	N
rs4808828	19	18721492	A	G	0.207	cg15007983	19	18699326	0.59973	11.9888	0.02173	1.75e-30	N
rs10419226	19	18803172	T	G	0.451	cg15007983	19	18699326	-0.49854	-11.9404	0.01651	2.87e-30	N
rs4808821	19	18688985	C	T	0.204	cg15007983	19	18699326	-0.62605	-11.9266	0.0186	3.3e-30	N
rs2002632	19	18702674	A	G	0.217	cg15007983	19	18699326	0.58647	11.8253	0.02186	9.18e-30	N
rs200331191	19	18795692	I	R	0.442	cg15007983	19	18699326	-0.50054	-11.8146	0.01674	1.02e-29	N
chr19:18795693	19	18795693	I	R	0.442	cg15007983	19	18699326	-0.50054	-11.8146	0.01674	1.02e-29	N
rs10412053	19	18796256	T	C	0.443	cg15007983	19	18699326	-0.49961	-11.8107	0.01675	1.06e-29	N
rs199607273	19	18793694	D	R	0.323	cg15007983	19	18699326	0.5274	11.8102	0.01945	1.07e-29	N
rs11880800	19	18841157	G	C	0.196	cg15007983	19	18699326	0.33595	6.05991	0.00809	2.13e-09	N
rs2283617	19	18706504	A	G	0.224	cg15007983	19	18699326	0.58485	11.7748	0.02178	1.53e-29	N
rs886243	19	18702501	A	G	0.212	cg15007983	19	18699326	0.58922	11.7178	0.02126	2.7e-29	N
rs7252535	19	18703674	G	A	0.216	cg15007983	19	18699326	0.58137	11.7008	0.02186	3.2e-29	N
rs200115474	19	18796176	D	R	0.313	cg15007983	19	18699326	0.53057	11.6951	0.01887	3.39e-29	N
rs4808147	19	18766521	T	C	0.375	cg15007983	19	18699326	-0.40355	-8.99779	0.01453	1.77e-18	N
rs757317	19	18819984	T	C	0.19	cg15007983	19	18699326	0.3509	6.23664	0.00929	7.37e-10	N
rs140067716	19	18625193	A	G	0.051	cg15007983	19	18699326	0.63798	6.29961	0.01403	5.02e-10	N
rs34190814	19	18750269	A	G	0.193	cg15007983	19	18699326	0.36585	6.46684	0.01192	1.78e-10	N
rs12610537	19	18687225	T	A	0.161	cg15007983	19	18699326	0.65942	11.5488	0.02386	1.46e-28	N
rs7257195	19	18908786	C	T	0.132	cg15007983	19	18699326	0.4759	7.48964	0.01577	1.9e-13	N
rs2023878	19	18834124	T	C	0.194	cg15007983	19	18699326	0.33553	6.02135	0.00654	2.68e-09	N
rs3803916	19	18669987	A	G	0.156	cg15007983	19	18699326	0.66496	11.503	0.02343	2.29e-28	N
rs11086113	19	18650692	T	C	0.255	cg15007983	19	18699326	0.31253	6.00977	0.01561	2.87e-09	N
rs1473116	19	18782197	C	T	0.456	cg15007983	19	18699326	-0.49487	-11.3508	0.01716	1.03e-27	N
rs983141	19	18640360	G	A	0.255	cg15007983	19	18699326	0.31416	5.99833	0.01336	3.07e-09	N
rs8102046	19	18795578	T	G	0.433	cg15007983	19	18699326	-0.48242	-11.326	0.01631	1.31e-27	N
rs11666888	19	18850707	T	G	0.195	cg15007983	19	18699326	0.33228	5.98799	0.00797	3.26e-09	N
rs1862646	19	18762882	T	C	0.163	cg15007983	19	18699326	-0.36612	-5.97938	0.01544	3.43e-09	N
rs11085244	19	18859680	A	G	0.28	cg15007983	19	18699326	-0.45812	-9.75878	0.01554	2.74e-21	N
rs1991017	19	18746593	T	A	0.351	cg15007983	19	18699326	-0.49519	-11.2046	0.01664	4.26e-27	N
rs202019334	19	18670720	D	R	0.143	cg15007983	19	18699326	0.67817	11.1156	0.02255	1.01e-26	N
rs113341342	19	18650810	C	T	0.101	cg15007983	19	18699326	0.54021	7.38324	0.02504	4.02e-13	N
rs10422974	19	18640467	C	T	0.254	cg15007983	19	18699326	0.31242	5.9635	0.01333	3.76e-09	N
rs10415320	19	18640573	A	G	0.254	cg15007983	19	18699326	0.31242	5.9635	0.01333	3.76e-09	N
rs10424229	19	18641582	T	C	0.254	cg15007983	19	18699326	0.31242	5.9635	0.01333	3.76e-09	N
rs11086115	19	18665638	T	G	0.414	cg15007983	19	18699326	-0.80084	-21.0593	0.0271	4.37e-78	N
rs12977772	19	18675145	T	G	0.175	cg15007983	19	18699326	-0.6137	-11.0269	0.016	2.37e-26	N
rs7258375	19	18731439	G	C	0.202	cg15007983	19	18699326	-0.5683	-10.9475	0.01638	5.07e-26	N
rs60570301	19	18597196	A	G	0.135	cg15007983	19	18699326	0.46349	7.36001	0.0196	4.73e-13	N
rs77111001	19	18729514	A	T	0.246	cg15007983	19	18699326	0.51863	10.9013	0.01962	7.88e-26	N
rs10421074	19	18516210	T	C	0.305	cg15007983	19	18699326	0.26543	5.45119	0.00691	6.74e-08	N
rs11667834	19	18730843	A	G	0.42	cg15007983	19	18699326	0.46981	10.657	0.01818	7.91e-25	N
rs8106957	19	18738246	T	C	0.334	cg15007983	19	18699326	-0.66219	-15.8308	0.02019	4.54e-49	N
rs56100221	19	18862759	G	A	0.232	cg15007983	19	18699326	0.3182	5.90919	0.00594	5.16e-09	N
rs10420951	19	18637618	C	G	0.202	cg15007983	19	18699326	-0.40181	-7.26681	0.0072	9.05e-13	N
rs12462071	19	18914702	A	G	0.27	cg15007983	19	18699326	0.29355	5.91321	0.00733	5.04e-09	N
rs201477282	19	18729513	D	R	0.228	cg15007983	19	18699326	0.52764	10.5427	0.01743	2.3e-24	N
rs117956919	19	18572355	T	C	0.051	cg15007983	19	18699326	0.63798	6.29961	0.01403	5.02e-10	N
rs7258722	19	18808915	A	T	0.391	cg15007983	19	18699326	0.26682	5.87063	0.00613	6.46e-09	N
rs55801653	19	18910681	C	T	0.268	cg15007983	19	18699326	0.29492	5.86537	0.00734	6.65e-09	N
rs4808840	19	18744304	A	G	0.415	cg15007983	19	18699326	0.4567	10.276	0.01681	2.68e-23	N
rs4808839	19	18744288	C	T	0.415	cg15007983	19	18699326	0.45545	10.2547	0.01673	3.25e-23	N
rs4808837	19	18741502	C	T	0.433	cg15007983	19	18699326	0.45003	10.1861	0.0147	6.06e-23	N
rs12610715	19	18872917	G	A	0.226	cg15007983	19	18699326	0.31492	5.83625	0.00674	7.87e-09	N
rs11878358	19	18874483	A	G	0.226	cg15007983	19	18699326	0.31492	5.83625	0.00674	7.87e-09	N
rs709679	19	18726856	C	T	0.444	cg15007983	19	18699326	0.44669	10.1493	0.0145	8.45e-23	N
rs71951142	19	18719901	D	R	0.109	cg15007983	19	18699326	0.69875	10.1073	0.02561	1.23e-22	N
rs60941598	19	18725488	A	G	0.109	cg15007983	19	18699326	0.69875	10.1073	0.02561	1.23e-22	N
rs34863656	19	18728254	A	G	0.109	cg15007983	19	18699326	0.69875	10.1073	0.02561	1.23e-22	N
rs79802726	19	18654587	T	G	0.166	cg15007983	19	18699326	-0.58115	-10.0688	0.01592	1.75e-22	N
rs76615278	19	18654588	A	G	0.166	cg15007983	19	18699326	-0.58115	-10.0688	0.01592	1.75e-22	N
rs77991031	19	18862227	A	G	0.234	cg15007983	19	18699326	0.30941	5.80768	0.00426	9.27e-09	N
rs7256986	19	18829733	G	A	0.259	cg15007983	19	18699326	-0.48776	-10.0476	0.01596	2.11e-22	N
rs4808844	19	18811966	G	A	0.391	cg15007983	19	18699326	0.26444	5.80432	0.00591	9.45e-09	N
rs4808845	19	18812024	G	A	0.391	cg15007983	19	18699326	0.26444	5.80432	0.00591	9.45e-09	N
rs8112818	19	18812785	G	A	0.391	cg15007983	19	18699326	0.26444	5.80432	0.00591	9.45e-09	N
rs35611322	19	18729693	T	C	0.109	cg15007983	19	18699326	0.69229	10.0015	0.02553	3.19e-22	N
rs80335551	19	18730511	A	G	0.109	cg15007983	19	18699326	0.69229	10.0015	0.02553	3.19e-22	N
rs7248611	19	18711378	G	A	0.379	cg15007983	19	18699326	0.37072	8.3488	0.00862	3.19e-16	N
rs10414298	19	18907926	C	T	0.129	cg15007983	19	18699326	0.45413	7.11685	0.01577	2.53e-12	N
rs10412558	19	18907879	T	C	0.128	cg15007983	19	18699326	0.45705	7.11493	0.01558	2.57e-12	N
rs12974777	19	18765663	T	C	0.375	cg15007983	19	18699326	0.43013	9.9539	0.01185	4.88e-22	N
rs56770562	19	18729512	T	A	0.112	cg15007983	19	18699326	0.68489	9.94308	0.02546	5.37e-22	N
rs2314663	19	18696055	A	G	0.253	cg15007983	19	18699326	0.7159	15.4548	0.02879	4.01e-47	N
rs12976741	19	18767477	A	G	0.375	cg15007983	19	18699326	0.42796	9.91886	0.01178	6.66e-22	N
rs2051816	19	18835117	T	C	0.272	cg15007983	19	18699326	-0.46551	-9.89309	0.01559	8.37e-22	N
rs1966500	19	18735666	C	T	0.449	cg15007983	19	18699326	0.43355	9.88534	0.01416	8.97e-22	N
rs3764627	19	18747696	C	T	0.391	cg15007983	19	18699326	-0.43679	-9.86587	0.01529	1.07e-21	N
rs12980154	19	18770119	T	C	0.376	cg15007983	19	18699326	0.42612	9.86335	0.0117	1.09e-21	N
rs34056711	19	18693901	G	C	0.252	cg15007983	19	18699326	0.71159	15.4027	0.02862	7.41e-47	N
rs111627296	19	18743386	A	C	0.112	cg15007983	19	18699326	0.67376	9.80116	0.02546	1.89e-21	N
rs34131922	19	18744901	A	G	0.111	cg15007983	19	18699326	0.67376	9.80116	0.02546	1.89e-21	N
rs6511002	19	18902592	T	G	0.403	cg15007983	19	18699326	-0.43394	-9.73878	0.01518	3.26e-21	N
rs7250885	19	18914325	G	A	0.124	cg15007983	19	18699326	0.45428	7.01944	0.01558	4.9e-12	N
rs730079	19	18903495	C	G	0.363	cg15007983	19	18699326	-0.43923	-9.65212	0.0154	6.95e-21	N
rs11085242	19	18832937	T	C	0.257	cg15007983	19	18699326	-0.46544	-9.60393	0.01532	1.06e-20	N
rs1989888	19	18902473	C	T	0.384	cg15007983	19	18699326	-0.4337	-9.60303	0.01518	1.06e-20	N
rs7256751	19	18739497	T	C	0.11	cg15007983	19	18699326	0.66194	9.56944	0.02543	1.42e-20	N
rs10402779	19	18740208	G	T	0.11	cg15007983	19	18699326	0.66194	9.56944	0.02543	1.42e-20	N
rs10401838	19	18740353	A	G	0.11	cg15007983	19	18699326	0.66194	9.56944	0.02543	1.42e-20	N
rs12976113	19	18767480	A	G	0.384	cg15007983	19	18699326	-0.42358	-9.55466	0.01478	1.62e-20	N
rs12983566	19	18743869	T	C	0.11	cg15007983	19	18699326	0.65837	9.51174	0.02543	2.34e-20	N
rs8106194	19	18738321	T	C	0.11	cg15007983	19	18699326	0.65944	9.5095	0.02545	2.39e-20	N
rs8100824	19	18749412	C	G	0.383	cg15007983	19	18699326	-0.42163	-9.49247	0.01499	2.76e-20	N
rs4808145	19	18749916	T	C	0.383	cg15007983	19	18699326	-0.42163	-9.49247	0.01499	2.76e-20	N
rs6510995	19	18770776	G	A	0.383	cg15007983	19	18699326	-0.42111	-9.47936	0.01469	3.09e-20	N
rs34223030	19	18458863	I	R	0.252	cg15007983	19	18699326	-0.29444	-5.70808	0.00591	1.63e-08	N
rs12981028	19	18741646	T	C	0.109	cg15007983	19	18699326	0.65688	9.44877	0.02541	4.02e-20	N
rs12973817	19	18742238	A	G	0.109	cg15007983	19	18699326	0.65688	9.44877	0.02541	4.02e-20	N
rs757347	19	18791718	T	A	0.382	cg15007983	19	18699326	-0.42037	-9.43195	0.01472	4.64e-20	N
rs10423102	19	18757308	C	G	0.384	cg15007983	19	18699326	0.40774	9.43011	0.01029	4.71e-20	N
rs11883401	19	18791768	C	G	0.382	cg15007983	19	18699326	-0.41879	-9.40028	0.01466	6.08e-20	N
rs876982	19	18782377	A	G	0.384	cg15007983	19	18699326	-0.4182	-9.39848	0.01466	6.17e-20	N
rs7257812	19	18787372	A	G	0.384	cg15007983	19	18699326	-0.4182	-9.39848	0.01466	6.17e-20	N
rs2385179	19	18787978	T	C	0.383	cg15007983	19	18699326	-0.4182	-9.39848	0.01466	6.17e-20	N
rs10421503	19	18778445	C	G	0.384	cg15007983	19	18699326	-0.4176	-9.38345	0.01466	7.02e-20	N
rs2314670	19	18636180	A	G	0.202	cg15007983	19	18699326	-0.38696	-6.9454	0.00874	8.04e-12	N
rs58333825	19	18718711	T	C	0.118	cg15007983	19	18699326	0.63495	9.38126	0.02502	7.15e-20	N
rs144474740	19	18695690	T	C	0.072	cg15007983	19	18699326	-0.59438	-6.92459	0.01703	9.24e-12	N
rs3220	19	18781193	T	C	0.106	cg15007983	19	18699326	0.65541	9.32614	0.02538	1.14e-19	N
rs757350	19	18774810	G	A	0.383	cg15007983	19	18699326	-0.42193	-9.47115	0.01472	3.32e-20	N
rs58765850	19	18804197	I	R	0.412	cg15007983	19	18699326	-0.53797	-12.8786	0.01772	1.66e-34	N
rs11086119	19	18725827	G	C	0.128	cg15007983	19	18699326	0.60802	9.23677	0.01798	2.43e-19	N
rs4808823	19	18698019	C	T	0.476	cg15007983	19	18699326	1.04144	39.0493	0.03638	1.12e-184	N
rs10407212	19	18699445	A	G	0.476	cg15007983	19	18699326	1.04144	39.0493	0.03638	1.12e-184	N
rs10415257	19	18699489	C	T	0.476	cg15007983	19	18699326	1.04144	39.0493	0.03638	1.12e-184	N
rs112698485	19	18701056	D	R	0.492	cg15007983	19	18699326	1.01126	35.7084	0.0355	2.05e-165	N
rs2074174	19	18699990	T	C	0.498	cg15007983	19	18699326	-1.00934	-35.6658	0.03558	3.64e-165	N
rs2074175	19	18700047	A	G	0.498	cg15007983	19	18699326	-1.00934	-35.6658	0.03558	3.64e-165	N
rs200709300	19	18701019	D	R	0.496	cg15007983	19	18699326	0.99479	34.4634	0.03532	4.1e-158	N
rs886242	19	18702497	C	T	0.492	cg15007983	19	18699326	0.9811	33.4935	0.03444	2.18e-152	N
rs10409392	19	18699333	A	C	0.44	cg15007983	19	18699326	-0.95148	-29.6573	0.03181	1.81e-129	N
rs10407322	19	18698221	T	C	0.454	cg15007983	19	18699326	-0.93203	-28.7779	0.03214	3.56e-124	N
rs12976398	19	18711217	T	C	0.324	cg15007983	19	18699326	0.32546	6.82707	0.00507	1.76e-11	N
rs11085236	19	18751305	T	G	0.374	cg15007983	19	18699326	-0.40667	-9.08157	0.01504	8.88e-19	N
rs889364	19	18761993	T	C	0.374	cg15007983	19	18699326	-0.40667	-9.08157	0.01504	8.88e-19	N
rs10854003	19	18763596	T	C	0.374	cg15007983	19	18699326	-0.40667	-9.08157	0.01504	8.88e-19	N
rs116986030	19	18504410	A	G	0.052	cg15007983	19	18699326	0.57106	5.64059	0.01382	2.38e-08	N
rs145536188	19	18502282	G	A	0.051	cg15007983	19	18699326	0.61271	5.85194	0	7.19e-09	N
rs12609505	19	18674057	T	C	0.426	cg15007983	19	18699326	-0.8543	-24.0288	0.02958	1.3e-95	N
rs28711754	19	18674975	A	G	0.426	cg15007983	19	18699326	-0.8543	-24.0288	0.02958	1.3e-95	N
rs35867875	19	18676340	C	A	0.426	cg15007983	19	18699326	-0.8543	-24.0288	0.02958	1.3e-95	N
rs1468475	19	18679155	C	T	0.426	cg15007983	19	18699326	-0.8543	-24.0288	0.02958	1.3e-95	N
rs3761034	19	18680478	G	T	0.426	cg15007983	19	18699326	-0.8543	-24.0288	0.02958	1.3e-95	N
rs55888366	19	18681122	T	C	0.426	cg15007983	19	18699326	-0.8543	-24.0288	0.02958	1.3e-95	N
rs2314665	19	18690536	T	C	0.426	cg15007983	19	18699326	-0.85376	-24.0024	0.02958	1.87e-95	N
rs4629093	19	18690771	A	G	0.426	cg15007983	19	18699326	-0.85376	-24.0024	0.02958	1.87e-95	N
rs2079015	19	18691320	C	T	0.426	cg15007983	19	18699326	-0.85376	-24.0024	0.02958	1.87e-95	N
rs7258573	19	18686587	T	C	0.425	cg15007983	19	18699326	-0.85499	-23.9896	0.02964	2.23e-95	N
rs7254004	19	18686621	G	A	0.425	cg15007983	19	18699326	-0.85499	-23.9896	0.02964	2.23e-95	N
rs3803917	19	18669883	T	C	0.427	cg15007983	19	18699326	-0.85381	-23.9635	0.02966	3.2e-95	N
rs58782998	19	18674607	C	T	0.427	cg15007983	19	18699326	-0.85381	-23.9635	0.02966	3.2e-95	N
rs55724121	19	18675364	C	T	0.427	cg15007983	19	18699326	-0.85381	-23.9635	0.02966	3.2e-95	N
rs62137086	19	18675612	T	G	0.427	cg15007983	19	18699326	-0.85381	-23.9635	0.02966	3.2e-95	N
rs35875334	19	18676196	C	T	0.427	cg15007983	19	18699326	-0.85381	-23.9635	0.02966	3.2e-95	N
rs7648	19	18679379	C	G	0.427	cg15007983	19	18699326	-0.85381	-23.9635	0.02966	3.2e-95	N
rs56348569	19	18681316	I	R	0.427	cg15007983	19	18699326	-0.85381	-23.9635	0.02966	3.2e-95	N
rs7247557	19	18681471	G	A	0.427	cg15007983	19	18699326	-0.85381	-23.9635	0.02966	3.2e-95	N
rs11667551	19	18682342	C	T	0.427	cg15007983	19	18699326	-0.85381	-23.9635	0.02966	3.2e-95	N
rs2079016	19	18691363	G	A	0.427	cg15007983	19	18699326	-0.8522	-23.9574	0.02964	3.48e-95	N
rs2057649	19	18689830	T	C	0.427	cg15007983	19	18699326	-0.85327	-23.9373	0.02966	4.59e-95	N
rs11672297	19	18686810	C	T	0.426	cg15007983	19	18699326	-0.8545	-23.9243	0.02972	5.48e-95	N
rs12608925	19	18687533	G	T	0.426	cg15007983	19	18699326	-0.8545	-23.9243	0.02972	5.48e-95	N
rs12150991	19	18688027	C	T	0.426	cg15007983	19	18699326	-0.8545	-23.9243	0.02972	5.48e-95	N
rs2214524	19	18787661	C	A	0.375	cg15007983	19	18699326	-0.40531	-9.0342	0.01455	1.31e-18	N
rs2302055	19	18684563	C	T	0.425	cg15007983	19	18699326	-0.85195	-23.8409	0.02964	1.72e-94	N
rs59798925	19	18671740	C	T	0.429	cg15007983	19	18699326	-0.85152	-23.8	0.02981	3.02e-94	N
rs62137090	19	18677057	A	G	0.446	cg15007983	19	18699326	-0.83484	-23.6109	0.02968	4.05e-93	N
rs36050418	19	18676240	C	T	0.43	cg15007983	19	18699326	-0.84371	-23.4946	0.0297	1.99e-92	N
rs7258480	19	18692666	A	G	0.403	cg15007983	19	18699326	-0.84405	-23.4681	0.02857	2.86e-92	N
rs2314664	19	18691942	A	G	0.398	cg15007983	19	18699326	-0.83616	-22.9305	0.02785	4.46e-89	N
rs6554	19	18685964	G	T	0.4	cg15007983	19	18699326	-0.83594	-22.8971	0.02806	7.04e-89	N
rs8109364	19	18667472	G	A	0.399	cg15007983	19	18699326	-0.83311	-22.7996	0.02779	2.66e-88	N
rs3761036	19	18668135	C	G	0.399	cg15007983	19	18699326	-0.83311	-22.7996	0.02779	2.66e-88	N
rs2058077	19	18671055	C	T	0.4	cg15007983	19	18699326	-0.83311	-22.7996	0.02779	2.66e-88	N
rs28451415	19	18674985	A	G	0.399	cg15007983	19	18699326	-0.83311	-22.7996	0.02779	2.66e-88	N
rs2314667	19	18678970	A	G	0.4	cg15007983	19	18699326	-0.83311	-22.7996	0.02779	2.66e-88	N
rs2283616	19	18682495	A	C	0.4	cg15007983	19	18699326	-0.83311	-22.7996	0.02779	2.66e-88	N
rs10425018	19	18687175	T	C	0.4	cg15007983	19	18699326	-0.83222	-22.7584	0.02832	4.66e-88	N
rs8110371	19	18667272	A	C	0.4	cg15007983	19	18699326	-0.83233	-22.7315	0.02806	6.73e-88	N
rs8110374	19	18667281	A	C	0.4	cg15007983	19	18699326	-0.83233	-22.7315	0.02806	6.73e-88	N
rs2314666	19	18689904	T	C	0.399	cg15007983	19	18699326	-0.82747	-22.6775	0.02773	1.4e-87	N
rs3170474	19	18703077	T	C	0.413	cg15007983	19	18699326	-0.80676	-22.6531	0.02701	1.95e-87	N
rs6417264	19	18703503	T	C	0.414	cg15007983	19	18699326	-0.80486	-22.631	0.02699	2.64e-87	N
rs7252198	19	18703773	C	T	0.414	cg15007983	19	18699326	-0.80486	-22.631	0.02699	2.64e-87	N
rs3829671	19	18777667	T	C	0.384	cg15007983	19	18699326	-0.4176	-9.38345	0.01466	7.02e-20	N
rs62137091	19	18677067	C	T	0.418	cg15007983	19	18699326	-0.81623	-22.4352	0.02832	3.79e-86	N
rs10414427	19	18660566	T	C	0.435	cg15007983	19	18699326	-0.82351	-22.35	0.02921	1.2e-85	N
rs7253088	19	18676251	T	C	0.403	cg15007983	19	18699326	-0.82168	-22.3287	0.02761	1.61e-85	N
rs7246437	19	18786784	A	G	0.375	cg15007983	19	18699326	-0.40315	-8.98772	0.01453	1.93e-18	N
rs6510996	19	18788208	A	G	0.374	cg15007983	19	18699326	-0.40315	-8.98772	0.01453	1.93e-18	N
rs1043192	19	18731658	A	C	0.443	cg15007983	19	18699326	-0.68594	-17.7445	0.02406	2.61e-59	N
rs10402321	19	18663499	G	A	0.437	cg15007983	19	18699326	-0.82213	-22.2743	0.02919	3.36e-85	N
rs11086114	19	18665440	G	T	0.437	cg15007983	19	18699326	-0.82213	-22.2743	0.02919	3.36e-85	N
rs7256319	19	18704528	C	T	0.414	cg15007983	19	18699326	-0.79475	-22.1633	0.02645	1.52e-84	N
rs2238650	19	18716206	A	G	0.415	cg15007983	19	18699326	-0.79181	-21.9062	0.02659	4.92e-83	N
rs4808824	19	18719730	T	C	0.415	cg15007983	19	18699326	-0.79032	-21.7472	0.02641	4.21e-82	N
rs7250623	19	18707973	T	C	0.434	cg15007983	19	18699326	-0.78381	-21.741	0.02783	4.58e-82	N
rs67567163	19	18708011	D	R	0.434	cg15007983	19	18699326	-0.78322	-21.6818	0.0281	1.02e-81	N
rs4808138	19	18720981	T	C	0.416	cg15007983	19	18699326	-0.78167	-21.2798	0.02616	2.27e-79	N
rs3761032	19	18721314	G	A	0.416	cg15007983	19	18699326	-0.78167	-21.2798	0.02616	2.27e-79	N
rs7250192	19	18723325	T	C	0.417	cg15007983	19	18699326	-0.78279	-21.2695	0.02616	2.61e-79	N
rs28884574	19	18664434	C	G	0.41	cg15007983	19	18699326	-0.79782	-21.0878	0.02705	2.98e-78	N
rs73923135	19	18758169	A	C	0.156	cg15007983	19	18699326	-0.34924	-5.6049	0.01486	2.9e-08	N
rs72995446	19	18716141	A	C	0.348	cg15007983	19	18699326	0.40597	8.86692	0.00798	5.18e-18	N
rs13382142	19	18516196	T	C	0.159	cg15007983	19	18699326	0.52257	8.85686	0.01998	5.63e-18	N
rs3761031	19	18721451	A	G	0.317	cg15007983	19	18699326	0.72953	18.7392	0.0307	7.95e-65	N
rs7248037	19	18711203	C	G	0.446	cg15007983	19	18699326	-0.70733	-18.5986	0.02561	4.86e-64	N
rs117535786	19	18777478	G	C	0.09	cg15007983	19	18699326	0.50439	6.19495	0.0182	9.49e-10	N
rs77242539	19	18799035	A	G	0.09	cg15007983	19	18699326	0.50439	6.19495	0.0182	9.49e-10	N
rs7247346	19	18707878	A	C	0.349	cg15007983	19	18699326	-0.726	-18.3738	0.02267	8.71e-63	N
rs7359896	19	18732325	T	C	0.458	cg15007983	19	18699326	-0.69413	-18.1292	0.02618	1.98e-61	N
rs7259557	19	18725835	T	C	0.442	cg15007983	19	18699326	-0.69959	-18.0971	0.02437	2.98e-61	N
rs10424080	19	18518778	T	C	0.283	cg15007983	19	18699326	0.32921	6.69669	0.01003	4.11e-11	N
rs71166534	19	18729514	I	R	0.461	cg15007983	19	18699326	-0.69214	-18.0114	0.0267	8.87e-61	N
rs2238648	19	18715796	G	C	0.348	cg15007983	19	18699326	0.40081	8.76479	0.00769	1.19e-17	N
rs12975406	19	18742830	G	A	0.454	cg15007983	19	18699326	-0.68537	-17.8726	0.02511	5.16e-60	N
rs17683569	19	18714250	T	G	0.35	cg15007983	19	18699326	0.39903	8.75952	0.00785	1.24e-17	N
rs8101144	19	18715121	A	C	0.35	cg15007983	19	18699326	0.39903	8.75952	0.00785	1.24e-17	N
rs35521276	19	18709175	T	C	0.349	cg15007983	19	18699326	0.39997	8.73906	0.00785	1.46e-17	N
rs11086118	19	18712109	A	G	0.349	cg15007983	19	18699326	0.39997	8.73906	0.00785	1.46e-17	N
rs6510993	19	18741608	T	C	0.446	cg15007983	19	18699326	-0.67433	-17.455	0.02384	9.97e-58	N
rs2240012	19	18883593	T	C	0.205	cg15007983	19	18699326	0.36521	6.65629	0.00978	5.34e-11	N
rs271620	19	18633437	C	A	0.201	cg15007983	19	18699326	-0.38695	-6.90942	0.0102	1.02e-11	N
rs10419977	19	18719009	T	C	0.135	cg15007983	19	18699326	0.55615	8.68581	0.01637	2.24e-17	N
rs12460629	19	18836741	A	G	0.194	cg15007983	19	18699326	0.33478	6.00736	0.00654	2.91e-09	N
rs111551996	19	18733355	T	G	0.05	cg15007983	19	18699326	-0.58284	-5.5224	0	4.58e-08	N
rs4808838	19	18743962	A	G	0.448	cg15007983	19	18699326	-0.66511	-17.1984	0.02355	2.46e-56	N
rs76092567	19	18695324	A	G	0.12	cg15007983	19	18699326	0.59523	8.64482	0.01915	3.11e-17	N
rs1076235	19	18775077	T	C	0.302	cg15007983	19	18699326	0.57272	12.6978	0.02176	1.13e-33	N
rs75186747	19	18817642	G	T	0.085	cg15007983	19	18699326	0.44855	5.51532	0.00574	4.76e-08	N
rs117844523	19	18861244	C	G	0.051	cg15007983	19	18699326	0.57184	5.5089	0	4.93e-08	N
rs2872600	19	18714670	A	G	0.082	cg15007983	19	18699326	0.56066	6.60833	0.02179	7.26e-11	N
rs8107912	19	18707048	C	T	0.361	cg15007983	19	18699326	0.39002	8.60879	0.00844	4.14e-17	N
rs916791	19	18724157	A	G	0.448	cg15007983	19	18699326	0.53494	12.664	0.02071	1.61e-33	N
rs4808835	19	18734828	A	G	0.428	cg15007983	19	18699326	-0.65753	-16.7445	0.02221	6.83e-54	N
rs10415560	19	18736899	T	A	0.429	cg15007983	19	18699326	-0.65479	-16.7255	0.02211	8.63e-54	N
rs117943325	19	18683345	G	A	0.098	cg15007983	19	18699326	0.51583	6.58989	0.02827	8.17e-11	N
rs71166527	19	18700866	D	R	0.26	cg15007983	19	18699326	0.75241	16.5015	0.03003	1.35e-52	N
rs7258589	19	18701499	T	C	0.26	cg15007983	19	18699326	0.75241	16.5015	0.03003	1.35e-52	N
rs886443	19	18783785	A	G	0.393	cg15007983	19	18699326	-0.38509	-8.53777	0.01389	7.27e-17	N
rs79637643	19	18783342	T	C	0.098	cg15007983	19	18699326	0.61952	8.53073	0.02512	7.69e-17	N
rs10038	19	18892728	A	C	0.317	cg15007983	19	18699326	0.41316	8.46906	0.01175	1.25e-16	N
rs35614934	19	18713498	C	G	0.36	cg15007983	19	18699326	0.38467	8.46551	0.00825	1.28e-16	N
rs10423852	19	18765147	G	A	0.391	cg15007983	19	18699326	0.39045	9.06149	0.00848	1.05e-18	N
rs34071094	19	18756291	G	C	0.097	cg15007983	19	18699326	0.61564	8.45241	0.02509	1.42e-16	N
rs34143665	19	18766030	G	A	0.193	cg15007983	19	18699326	0.36914	6.52821	0.01192	1.21e-10	N
rs12981193	19	18700583	C	T	0.279	cg15007983	19	18699326	0.71185	16.0072	0.02869	5.44e-50	N
rs12459017	19	18735764	T	C	0.274	cg15007983	19	18699326	0.70355	15.9929	0.02703	6.47e-50	N
rs12971295	19	18517331	A	G	0.305	cg15007983	19	18699326	0.26543	5.45119	0.00691	6.74e-08	N
rs13344313	19	18517767	A	G	0.305	cg15007983	19	18699326	0.26543	5.45119	0.00691	6.74e-08	N
rs9749546	19	18518216	C	A	0.305	cg15007983	19	18699326	0.26543	5.45119	0.00691	6.74e-08	N
rs113265722	19	18735214	I	R	0.479	cg15007983	19	18699326	-0.62639	-15.8722	0.025	2.76e-49	N
rs11086120	19	18737139	T	C	0.335	cg15007983	19	18699326	-0.66141	-15.7957	0.0201	6.91e-49	N
rs12327738	19	18895218	A	G	0.318	cg15007983	19	18699326	0.41004	8.39091	0.01175	2.3e-16	N
rs62137129	19	18708908	A	G	0.357	cg15007983	19	18699326	0.38407	8.37671	0.0082	2.57e-16	N
rs35701632	19	18896087	G	C	0.322	cg15007983	19	18699326	0.40627	8.36431	0.01075	2.83e-16	N
rs28861428	19	18694634	T	C	0.254	cg15007983	19	18699326	0.71716	15.5596	0.02876	1.15e-47	N
rs8108207	19	18709768	A	G	0.378	cg15007983	19	18699326	0.37168	8.35459	0.00873	3.05e-16	N
rs2003475	19	18806631	T	C	0.19	cg15007983	19	18699326	0.37154	6.49787	0.01207	1.46e-10	N
rs11666943	19	18694433	A	G	0.252	cg15007983	19	18699326	0.71446	15.4141	0.02859	6.48e-47	N
rs2238649	19	18715809	T	C	0.378	cg15007983	19	18699326	0.37171	8.331	0.00873	3.67e-16	N
rs10404726	19	18834514	T	C	0.464	cg15007983	19	18699326	0.23676	5.41076	0.00645	8.39e-08	N
rs73923128	19	18698619	C	G	0.084	cg15007983	19	18699326	-0.45489	-5.41016	0.01354	8.42e-08	N
rs11671863	19	18515802	A	C	0.305	cg15007983	19	18699326	0.26543	5.45119	0.00691	6.74e-08	N
rs200298952	19	18694882	D	R	0.245	cg15007983	19	18699326	0.70326	14.8965	0.02839	2.79e-44	N
rs201294870	19	18694883	D	R	0.245	cg15007983	19	18699326	0.70326	14.8965	0.02839	2.79e-44	N
rs11666799	19	18850708	T	A	0.19	cg15007983	19	18699326	0.30196	5.39696	0.00773	9.03e-08	N
rs76936388	19	18893118	A	G	0.089	cg15007983	19	18699326	0.49948	6.43671	0.0196	2.15e-10	N
rs147533062	19	18653985	T	C	0.085	cg15007983	19	18699326	0.44837	5.38213	0.0277	9.78e-08	N
rs62123870	19	18618565	C	T	0.073	cg15007983	19	18699326	-0.55387	-6.40726	0.015	2.58e-10	N
rs8110371	19	18667272	A	C	0.4	cg15428479	19	18698825	-0.57427	-16.9743	0.01464	3.99e-55	N
rs2314664	19	18691942	A	G	0.398	cg15428479	19	18698825	-0.57566	-17.0451	0.01461	1.66e-55	N
rs7247346	19	18707878	A	C	0.349	cg15428479	19	18698825	-0.49704	-14.0265	0.01268	5.78e-40	N
rs4808138	19	18720981	T	C	0.416	cg15428479	19	18698825	-0.48495	-14.0051	0.01234	7.34e-40	N
rs4808147	19	18766521	T	C	0.375	cg15428479	19	18698825	-0.29385	-7.7212	0.00832	3.59e-14	N
rs67567163	19	18708011	D	R	0.434	cg15428479	19	18698825	-0.47736	-13.8991	0.01205	2.4e-39	N
rs7250623	19	18707973	T	C	0.434	cg15428479	19	18698825	-0.47612	-13.8704	0.01192	3.31e-39	N
rs7250192	19	18723325	T	C	0.417	cg15428479	19	18698825	-0.48739	-14.0629	0.01244	3.84e-40	N
rs79637643	19	18783342	T	C	0.098	cg15428479	19	18698825	0.39335	6.33856	0.01253	3.95e-10	N
rs1862644	19	18724315	A	C	0.461	cg15428479	19	18698825	0.29722	7.98263	0.00748	5.21e-15	N
rs1862645	19	18724316	G	C	0.461	cg15428479	19	18698825	0.29722	7.98263	0.00748	5.21e-15	N
rs202019334	19	18670720	D	R	0.143	cg15428479	19	18698825	0.42732	8.08256	0.01136	2.46e-15	N
rs71951142	19	18719901	D	R	0.109	cg15428479	19	18698825	0.46887	7.90885	0.01282	9.03e-15	N
rs60941598	19	18725488	A	G	0.109	cg15428479	19	18698825	0.46887	7.90885	0.01282	9.03e-15	N
rs34863656	19	18728254	A	G	0.109	cg15428479	19	18698825	0.46887	7.90885	0.01282	9.03e-15	N
rs916791	19	18724157	A	G	0.448	cg15428479	19	18698825	0.29445	7.86691	0.00728	1.23e-14	N
rs11086120	19	18737139	T	C	0.335	cg15428479	19	18698825	-0.47362	-12.9465	0.01208	8.02e-35	N
rs8110374	19	18667281	A	C	0.4	cg15428479	19	18698825	-0.57427	-16.9743	0.01464	3.99e-55	N
rs12976741	19	18767477	A	G	0.375	cg15428479	19	18698825	0.28882	7.81628	0.00858	1.79e-14	N
rs200828267	9	86644673	I	R	0.016	cg15428479	19	18698825	0.9076	5.67314	0	1.99e-08	Y
rs3761031	19	18721451	A	G	0.317	cg15428479	19	18698825	0.45918	12.8572	0.0121	2.08e-34	N
rs12974777	19	18765663	T	C	0.375	cg15428479	19	18698825	0.28982	7.829	0.00849	1.63e-14	N
rs11086114	19	18665440	G	T	0.437	cg15428479	19	18698825	-0.56337	-16.538	0.01443	8.62e-53	N
rs35611322	19	18729693	T	C	0.109	cg15428479	19	18698825	0.46361	7.81308	0.01282	1.83e-14	N
rs886443	19	18783785	A	G	0.393	cg15428479	19	18698825	-0.29719	-7.80866	0.00812	1.89e-14	N
rs199620551	19	18804294	D	R	0.461	cg15428479	19	18698825	-0.32672	-9.04121	0.00881	1.24e-18	N
rs56770562	19	18729512	T	A	0.112	cg15428479	19	18698825	0.4603	7.7994	0.01283	2.03e-14	N
rs8108207	19	18709768	A	G	0.378	cg15428479	19	18698825	0.23595	6.21151	0.00659	8.59e-10	N
rs7248611	19	18711378	G	A	0.379	cg15428479	19	18698825	0.23516	6.20231	0.0064	9.08e-10	N
rs7248037	19	18711203	C	G	0.446	cg15428479	19	18698825	-0.4381	-12.5307	0.01071	6.53e-33	N
rs58333825	19	18718711	T	C	0.118	cg15428479	19	18698825	0.4469	7.75166	0.01279	2.87e-14	N
rs11085236	19	18751305	T	G	0.374	cg15428479	19	18698825	-0.29315	-7.70719	0.00829	3.97e-14	N
rs889364	19	18761993	T	C	0.374	cg15428479	19	18698825	-0.29315	-7.70719	0.00829	3.97e-14	N
rs10854003	19	18763596	T	C	0.374	cg15428479	19	18698825	-0.29315	-7.70719	0.00829	3.97e-14	N
rs12980154	19	18770119	T	C	0.376	cg15428479	19	18698825	0.28458	7.68702	0.00855	4.6e-14	N
rs10419977	19	18719009	T	C	0.135	cg15428479	19	18698825	0.4159	7.67668	0.01689	4.96e-14	N
rs4808140	19	18730563	A	G	0.223	cg15428479	19	18698825	0.3452	8.03302	0.00855	3.57e-15	N
rs4808141	19	18730695	A	G	0.223	cg15428479	19	18698825	0.3452	8.03302	0.00855	3.57e-15	N
rs71332131	19	18717082	T	A	0.366	cg15428479	19	18698825	0.23566	6.12497	0.00682	1.45e-09	N
rs12975406	19	18742830	G	A	0.454	cg15428479	19	18698825	-0.42349	-12.0863	0.01145	6.49e-31	N
rs34161998	19	18782726	D	R	0.306	cg15428479	19	18698825	0.35469	9.03924	0.0107	1.26e-18	N
rs7259557	19	18725835	T	C	0.442	cg15428479	19	18698825	-0.42825	-12.0778	0.0113	7.08e-31	N
rs72995446	19	18716141	A	C	0.348	cg15428479	19	18698825	0.24044	6.11364	0.00635	1.55e-09	N
rs7246437	19	18786784	A	G	0.375	cg15428479	19	18698825	-0.28948	-7.59769	0.00813	8.77e-14	N
rs6510996	19	18788208	A	G	0.374	cg15428479	19	18698825	-0.28948	-7.59769	0.00813	8.77e-14	N
rs62137129	19	18708908	A	G	0.357	cg15428479	19	18698825	0.23944	6.11011	0.0064	1.58e-09	N
rs1043192	19	18731658	A	C	0.443	cg15428479	19	18698825	-0.42104	-11.9193	0.01098	3.55e-30	N
rs12983476	19	18789592	T	C	0.305	cg15428479	19	18698825	0.35626	9.03343	0.01112	1.32e-18	N
rs6510993	19	18741608	T	C	0.446	cg15428479	19	18698825	-0.41859	-11.9119	0.01109	3.83e-30	N
chr19:18831679	19	18831679	I	R	0.264	cg15428479	19	18698825	-0.31276	-7.56415	0.0061	1.12e-13	N
rs7256986	19	18829733	G	A	0.259	cg15428479	19	18698825	-0.31527	-7.55364	0.00644	1.2e-13	N
rs730079	19	18903495	C	G	0.363	cg15428479	19	18698825	-0.26666	-6.80128	0.00596	2.08e-11	N
rs71166534	19	18729514	I	R	0.461	cg15428479	19	18698825	-0.41635	-11.7837	0.01072	1.4e-29	N
rs35614934	19	18713498	C	G	0.36	cg15428479	19	18698825	0.2355	6.05604	0.00636	2.18e-09	N
rs62137063	19	18661342	A	G	0.44	cg15428479	19	18698825	0.38696	10.8051	0.01106	1.96e-25	N
rs2238648	19	18715796	G	C	0.348	cg15428479	19	18698825	0.23757	6.05152	0.00598	2.24e-09	N
rs4808838	19	18743962	A	G	0.448	cg15428479	19	18698825	-0.41221	-11.7409	0.01124	2.14e-29	N
rs4808840	19	18744304	A	G	0.415	cg15428479	19	18698825	0.25303	6.54717	0.00693	1.07e-10	N
rs7359896	19	18732325	T	C	0.458	cg15428479	19	18698825	-0.41249	-11.6783	0.01065	4.01e-29	N
rs17683569	19	18714250	T	G	0.35	cg15428479	19	18698825	0.23612	6.03771	0.00653	2.43e-09	N
rs8101144	19	18715121	A	C	0.35	cg15428479	19	18698825	0.23612	6.03771	0.00653	2.43e-09	N
rs10415560	19	18736899	T	A	0.429	cg15428479	19	18698825	-0.4093	-11.5799	0.01093	1.07e-28	N
rs4808821	19	18688985	C	T	0.204	cg15428479	19	18698825	-0.38721	-8.45594	0.00972	1.38e-16	N
rs4808835	19	18734828	A	G	0.428	cg15428479	19	18698825	-0.41058	-11.577	0.01134	1.1e-28	N
rs12459017	19	18735764	T	C	0.274	cg15428479	19	18698825	0.44914	11.416	0.01216	5.41e-28	N
rs71166527	19	18700866	D	R	0.26	cg15428479	19	18698825	0.45991	11.1511	0.01439	7.16e-27	N
rs7258589	19	18701499	T	C	0.26	cg15428479	19	18698825	0.45991	11.1511	0.01439	7.16e-27	N
rs10423271	19	18803400	C	A	0.303	cg15428479	19	18698825	0.35364	8.96996	0.01099	2.23e-18	N
rs199607273	19	18793694	D	R	0.323	cg15428479	19	18698825	0.34706	8.96977	0.01077	2.23e-18	N
rs6511002	19	18902592	T	G	0.403	cg15428479	19	18698825	-0.25563	-6.64353	0.0068	5.79e-11	N
rs4808839	19	18744288	C	T	0.415	cg15428479	19	18698825	0.25207	6.52722	0.00693	1.22e-10	N
rs111627296	19	18743386	A	C	0.112	cg15428479	19	18698825	0.43563	7.37971	0.01281	4.12e-13	N
rs34131922	19	18744901	A	G	0.111	cg15428479	19	18698825	0.43563	7.37971	0.01281	4.12e-13	N
rs7256751	19	18739497	T	C	0.11	cg15428479	19	18698825	0.43631	7.36347	0.01281	4.62e-13	N
rs10402779	19	18740208	G	T	0.11	cg15428479	19	18698825	0.43631	7.36347	0.01281	4.62e-13	N
rs10401838	19	18740353	A	G	0.11	cg15428479	19	18698825	0.43631	7.36347	0.01281	4.62e-13	N
rs3761032	19	18721314	G	A	0.416	cg15428479	19	18698825	-0.48495	-14.0051	0.01234	7.34e-40	N
rs11668617	19	18746522	A	G	0.304	cg15428479	19	18698825	0.36425	9.25503	0.01126	2.08e-19	N
rs2214524	19	18787661	C	A	0.375	cg15428479	19	18698825	-0.29019	-7.61211	0.00816	7.91e-14	N
rs62137062	19	18661318	A	G	0.442	cg15428479	19	18698825	0.38743	10.8157	0.01107	1.78e-25	N
rs57040808	19	18661346	A	G	0.442	cg15428479	19	18698825	0.38743	10.8157	0.01107	1.78e-25	N
rs2074175	19	18700047	A	G	0.498	cg15428479	19	18698825	-0.63076	-20.2034	0.01644	3.87e-73	N
rs8106194	19	18738321	T	C	0.11	cg15428479	19	18698825	0.4344	7.31458	0.01281	6.5e-13	N
rs10407322	19	18698221	T	C	0.454	cg15428479	19	18698825	-0.6288	-19.7367	0.01586	1.82e-70	N
rs12983566	19	18743869	T	C	0.11	cg15428479	19	18698825	0.43079	7.26379	0.01281	9.24e-13	N
rs113265722	19	18735214	I	R	0.479	cg15428479	19	18698825	-0.3747	-10.5193	0.01056	2.85e-24	N
rs2051816	19	18835117	T	C	0.272	cg15428479	19	18698825	-0.29273	-7.22732	0.00638	1.19e-12	N
rs58765850	19	18804197	I	R	0.412	cg15428479	19	18698825	-0.37701	-10.4396	0.00959	5.97e-24	N
rs28861428	19	18694634	T	C	0.254	cg15428479	19	18698825	0.429	10.3404	0.01189	1.49e-23	N
rs11666943	19	18694433	A	G	0.252	cg15428479	19	18698825	0.43017	10.3324	0.01266	1.6e-23	N
rs34056711	19	18693901	G	C	0.252	cg15428479	19	18698825	0.42809	10.3159	0.01189	1.86e-23	N
rs757347	19	18791718	T	A	0.382	cg15428479	19	18698825	-0.3165	-8.38343	0.00829	2.44e-16	N
rs2314663	19	18696055	A	G	0.253	cg15428479	19	18698825	0.42839	10.2838	0.01162	2.49e-23	N
rs76092567	19	18695324	A	G	0.12	cg15428479	19	18698825	0.3825	6.50183	0.00786	1.43e-10	N
rs12977772	19	18675145	T	G	0.175	cg15428479	19	18698825	-0.47793	-10.1415	0.01415	9.07e-23	N
rs12981028	19	18741646	T	C	0.109	cg15428479	19	18698825	0.42473	7.12678	0.01276	2.37e-12	N
rs12973817	19	18742238	A	G	0.109	cg15428479	19	18698825	0.42473	7.12678	0.01276	2.37e-12	N
chr19:18795693	19	18795693	I	R	0.442	cg15428479	19	18698825	-0.33383	-9.10702	0.00883	7.19e-19	N
rs11085242	19	18832937	T	C	0.257	cg15428479	19	18698825	-0.29591	-7.10911	0.00638	2.67e-12	N
rs35701632	19	18896087	G	C	0.322	cg15428479	19	18698825	0.2265	5.42993	0.00588	7.57e-08	N
rs200298952	19	18694882	D	R	0.245	cg15428479	19	18698825	0.41868	9.90176	0.01188	7.75e-22	N
rs201294870	19	18694883	D	R	0.245	cg15428479	19	18698825	0.41868	9.90176	0.01188	7.75e-22	N
rs113341342	19	18650810	C	T	0.101	cg15428479	19	18698825	0.37511	6.05245	0.00914	2.23e-09	N
rs3829671	19	18777667	T	C	0.384	cg15428479	19	18698825	-0.3144	-8.34081	0.00845	3.4e-16	N
rs10412858	19	18759279	T	C	0.351	cg15428479	19	18698825	-0.26973	-7.0547	0.00729	3.86e-12	N
rs10424080	19	18518778	T	C	0.283	cg15428479	19	18698825	0.22547	5.4222	0.00728	7.89e-08	N
rs62123870	19	18618565	C	T	0.073	cg15428479	19	18698825	-0.41999	-5.77115	0.01315	1.14e-08	N
rs2238649	19	18715809	T	C	0.378	cg15428479	19	18698825	0.23863	6.26797	0.00636	6.09e-10	N
rs1991017	19	18746593	T	A	0.351	cg15428479	19	18698825	-0.36588	-9.70687	0.00912	4.31e-21	N
rs7258375	19	18731439	G	C	0.202	cg15428479	19	18698825	-0.42544	-9.63198	0.01295	8.28e-21	N
rs201477282	19	18729513	D	R	0.228	cg15428479	19	18698825	0.3045	7.00087	0.00844	5.55e-12	N
rs8102046	19	18795578	T	G	0.433	cg15428479	19	18698825	-0.30664	-8.30389	0.0085	4.52e-16	N
rs10423102	19	18757308	C	G	0.384	cg15428479	19	18698825	0.25947	6.99381	0.00801	5.82e-12	N
rs11085244	19	18859680	A	G	0.28	cg15428479	19	18698825	-0.28227	-6.9813	0.00591	6.33e-12	N
rs3220	19	18781193	T	C	0.106	cg15428479	19	18698825	0.42003	6.97217	0.01276	6.72e-12	N
rs2385178	19	18801813	A	G	0.454	cg15428479	19	18698825	-0.34498	-9.48931	0.00908	2.84e-20	N
rs34379688	19	18694043	C	T	0.279	cg15428479	19	18698825	0.38336	9.40835	0.01189	5.68e-20	N
rs12462890	19	18698165	T	C	0.226	cg15428479	19	18698825	0.39277	9.37167	0.00942	7.76e-20	N
rs3761033	19	18699157	T	C	0.226	cg15428479	19	18698825	0.39277	9.37167	0.00942	7.76e-20	N
rs79802726	19	18654587	T	G	0.166	cg15428479	19	18698825	-0.45533	-9.33916	0.01285	1.02e-19	N
rs76615278	19	18654588	A	G	0.166	cg15428479	19	18698825	-0.45533	-9.33916	0.01285	1.02e-19	N
rs10419226	19	18803172	T	G	0.451	cg15428479	19	18698825	-0.33477	-9.26791	0.00884	1.87e-19	N
rs77111001	19	18729514	A	T	0.246	cg15428479	19	18698825	0.28699	6.90563	0.00847	1.05e-11	N
rs1473115	19	18781913	C	T	0.32	cg15428479	19	18698825	0.35807	9.23868	0.01127	2.39e-19	N
rs12974161	19	18749727	G	C	0.304	cg15428479	19	18698825	0.36314	9.22722	0.01125	2.63e-19	N
rs2074177	19	18727289	G	A	0.237	cg15428479	19	18698825	0.35217	8.26453	0.00865	6.13e-16	N
rs1076235	19	18775077	T	C	0.302	cg15428479	19	18698825	0.36302	9.20278	0.01088	3.23e-19	N
rs12610845	19	18772573	A	G	0.3	cg15428479	19	18698825	0.36262	9.20146	0.01094	3.27e-19	N
rs1473116	19	18782197	C	T	0.456	cg15428479	19	18698825	-0.34462	-9.19962	0.01033	3.32e-19	N
rs141194744	19	18793695	D	R	0.319	cg15428479	19	18698825	0.35722	9.19273	0.01135	3.51e-19	N
rs886243	19	18702501	A	G	0.212	cg15428479	19	18698825	0.36208	8.26087	0.00899	6.3e-16	N
rs8102768	19	18796177	A	T	0.319	cg15428479	19	18698825	0.35683	9.18558	0.01136	3.73e-19	N
rs11086119	19	18725827	G	C	0.128	cg15428479	19	18698825	0.38483	6.81738	0.00813	1.87e-11	N
rs1076234	19	18774860	G	A	0.303	cg15428479	19	18698825	0.36141	9.18169	0.01119	3.85e-19	N
rs8106957	19	18738246	T	C	0.334	cg15428479	19	18698825	-0.47312	-12.9375	0.01198	8.82e-35	N
rs10403231	19	18765290	G	C	0.302	cg15428479	19	18698825	0.36047	9.15863	0.01125	4.67e-19	N
rs11085239	19	18772741	T	G	0.302	cg15428479	19	18698825	0.36007	9.15045	0.01119	5e-19	N
rs2002632	19	18702674	A	G	0.217	cg15428479	19	18698825	0.35732	8.25348	0.00901	6.67e-16	N
rs4808146	19	18750165	T	C	0.303	cg15428479	19	18698825	0.35942	9.12567	0.01119	6.15e-19	N
rs71332133	19	18750442	G	A	0.303	cg15428479	19	18698825	0.35942	9.12567	0.01119	6.15e-19	N
rs4808841	19	18752383	A	G	0.303	cg15428479	19	18698825	0.35942	9.12567	0.01119	6.15e-19	N
rs4808842	19	18752461	G	T	0.303	cg15428479	19	18698825	0.35942	9.12567	0.01119	6.15e-19	N
rs889362	19	18758255	T	C	0.303	cg15428479	19	18698825	0.35942	9.12567	0.01119	6.15e-19	N
rs11085237	19	18758574	C	G	0.303	cg15428479	19	18698825	0.35942	9.12567	0.01119	6.15e-19	N
rs889363	19	18761276	A	G	0.303	cg15428479	19	18698825	0.35942	9.12567	0.01119	6.15e-19	N
rs200331191	19	18795692	I	R	0.442	cg15428479	19	18698825	-0.33383	-9.10702	0.00883	7.19e-19	N
rs10412053	19	18796256	T	C	0.443	cg15428479	19	18698825	-0.33329	-9.10685	0.00886	7.2e-19	N
rs709679	19	18726856	C	T	0.444	cg15428479	19	18698825	0.26054	6.83383	0.00733	1.68e-11	N
rs3795026	19	18780769	C	T	0.316	cg15428479	19	18698825	0.35181	9.10112	0.01051	7.55e-19	N
rs184150690	19	18764571	T	C	0.205	cg15428479	19	18698825	0.26272	5.64533	0.00814	2.32e-08	N
rs10423676	19	18785931	A	T	0.306	cg15428479	19	18698825	0.35701	9.07816	0.01094	9.13e-19	N
rs10402536	19	18800859	A	G	0.305	cg15428479	19	18698825	0.35626	9.03343	0.01112	1.32e-18	N
rs12052075	19	18802069	C	T	0.305	cg15428479	19	18698825	0.35626	9.03343	0.01112	1.32e-18	N
rs10420228	19	18799388	G	A	0.444	cg15428479	19	18698825	-0.33195	-9.01946	0.00883	1.48e-18	N
rs2238647	19	18710535	A	G	0.207	cg15428479	19	18698825	0.36062	8.23915	0.00902	7.45e-16	N
rs2014914	19	18802798	T	C	0.302	cg15428479	19	18698825	0.35368	8.97415	0.01105	2.16e-18	N
rs2074174	19	18699990	T	C	0.498	cg15428479	19	18698825	-0.63076	-20.2034	0.01644	3.87e-73	N
rs10038	19	18892728	A	C	0.317	cg15428479	19	18698825	0.23476	5.60417	0.00603	2.92e-08	N
rs112698485	19	18701056	D	R	0.492	cg15428479	19	18698825	0.62972	20.1079	0.0162	1.37e-72	N
rs10409392	19	18699333	A	C	0.44	cg15428479	19	18698825	-0.64026	-20.0889	0.01639	1.76e-72	N
rs4808823	19	18698019	C	T	0.476	cg15428479	19	18698825	0.62394	19.9002	0.01622	2.12e-71	N
rs10407212	19	18699445	A	G	0.476	cg15428479	19	18698825	0.62394	19.9002	0.01622	2.12e-71	N
rs10415257	19	18699489	C	T	0.476	cg15428479	19	18698825	0.62394	19.9002	0.01622	2.12e-71	N
rs200709300	19	18701019	D	R	0.496	cg15428479	19	18698825	0.62095	19.768	0.01619	1.2e-70	N
rs4808837	19	18741502	C	T	0.433	cg15428479	19	18698825	0.25853	6.74753	0.00703	2.96e-11	N
rs886242	19	18702497	C	T	0.492	cg15428479	19	18698825	0.61533	19.5713	0.01606	1.59e-69	N
rs10421503	19	18778445	C	G	0.384	cg15428479	19	18698825	-0.3144	-8.34081	0.00845	3.4e-16	N
rs2891698	19	18787981	G	A	0.466	cg15428479	19	18698825	-0.31865	-8.84733	0.00885	6.08e-18	N
rs13382142	19	18516196	T	C	0.159	cg15428479	19	18698825	0.2836	5.57452	0.00976	3.44e-08	N
rs1989888	19	18902473	C	T	0.384	cg15428479	19	18698825	-0.26076	-6.69939	0.00627	4.04e-11	N
rs200115474	19	18796176	D	R	0.313	cg15428479	19	18698825	0.34472	8.76407	0.01072	1.19e-17	N
rs2314665	19	18690536	T	C	0.426	cg15428479	19	18698825	-0.58479	-17.5629	0.01483	2.57e-58	N
rs28711754	19	18674975	A	G	0.426	cg15428479	19	18698825	-0.58452	-17.5516	0.01483	2.97e-58	N
rs4808822	19	18697778	T	A	0.225	cg15428479	19	18698825	0.39069	9.31491	0.00942	1.26e-19	N
rs2079016	19	18691363	G	A	0.427	cg15428479	19	18698825	-0.58731	-17.6878	0.01494	5.34e-59	N
rs8107912	19	18707048	C	T	0.361	cg15428479	19	18698825	0.2403	6.19543	0.00659	9.47e-10	N
rs2057649	19	18689830	T	C	0.427	cg15428479	19	18698825	-0.58631	-17.6025	0.01488	1.56e-58	N
rs3803917	19	18669883	T	C	0.427	cg15428479	19	18698825	-0.58604	-17.5911	0.01488	1.8e-58	N
rs58782998	19	18674607	C	T	0.427	cg15428479	19	18698825	-0.58604	-17.5911	0.01488	1.8e-58	N
rs55724121	19	18675364	C	T	0.427	cg15428479	19	18698825	-0.58604	-17.5911	0.01488	1.8e-58	N
rs62137086	19	18675612	T	G	0.427	cg15428479	19	18698825	-0.58604	-17.5911	0.01488	1.8e-58	N
rs35875334	19	18676196	C	T	0.427	cg15428479	19	18698825	-0.58604	-17.5911	0.01488	1.8e-58	N
rs7648	19	18679379	C	G	0.427	cg15428479	19	18698825	-0.58604	-17.5911	0.01488	1.8e-58	N
rs56348569	19	18681316	I	R	0.427	cg15428479	19	18698825	-0.58604	-17.5911	0.01488	1.8e-58	N
rs7247557	19	18681471	G	A	0.427	cg15428479	19	18698825	-0.58604	-17.5911	0.01488	1.8e-58	N
rs11667551	19	18682342	C	T	0.427	cg15428479	19	18698825	-0.58604	-17.5911	0.01488	1.8e-58	N
rs11672297	19	18686810	C	T	0.426	cg15428479	19	18698825	-0.58654	-17.5691	0.01494	2.38e-58	N
rs12608925	19	18687533	G	T	0.426	cg15428479	19	18698825	-0.58654	-17.5691	0.01494	2.38e-58	N
rs12150991	19	18688027	C	T	0.426	cg15428479	19	18698825	-0.58654	-17.5691	0.01494	2.38e-58	N
rs4629093	19	18690771	A	G	0.426	cg15428479	19	18698825	-0.58479	-17.5629	0.01483	2.57e-58	N
rs2079015	19	18691320	C	T	0.426	cg15428479	19	18698825	-0.58479	-17.5629	0.01483	2.57e-58	N
rs12609505	19	18674057	T	C	0.426	cg15428479	19	18698825	-0.58452	-17.5516	0.01483	2.97e-58	N
rs35867875	19	18676340	C	A	0.426	cg15428479	19	18698825	-0.58452	-17.5516	0.01483	2.97e-58	N
rs1468475	19	18679155	C	T	0.426	cg15428479	19	18698825	-0.58452	-17.5516	0.01483	2.97e-58	N
rs3761034	19	18680478	G	T	0.426	cg15428479	19	18698825	-0.58452	-17.5516	0.01483	2.97e-58	N
rs55888366	19	18681122	T	C	0.426	cg15428479	19	18698825	-0.58452	-17.5516	0.01483	2.97e-58	N
rs7258573	19	18686587	T	C	0.425	cg15428479	19	18698825	-0.58502	-17.5296	0.01489	3.91e-58	N
rs7254004	19	18686621	G	A	0.425	cg15428479	19	18698825	-0.58502	-17.5296	0.01489	3.91e-58	N
rs4808137	19	18688847	A	C	0.425	cg15428479	19	18698825	-0.58641	-17.5205	0.01488	4.38e-58	N
rs7258480	19	18692666	A	G	0.403	cg15428479	19	18698825	-0.58369	-17.4785	0.0147	7.42e-58	N
rs8104411	19	18889702	T	C	0.327	cg15428479	19	18698825	0.22808	5.53666	0.0061	4.23e-08	N
rs2302055	19	18684563	C	T	0.425	cg15428479	19	18698825	-0.58159	-17.3862	0.01489	2.36e-57	N
rs80335551	19	18730511	A	G	0.109	cg15428479	19	18698825	0.46361	7.81308	0.01282	1.83e-14	N
rs12461198	19	18800393	G	A	0.269	cg15428479	19	18698825	0.3511	8.68336	0.01124	2.28e-17	N
rs10423852	19	18765147	G	A	0.391	cg15428479	19	18698825	0.24496	6.63176	0.00737	6.25e-11	N
rs59798925	19	18671740	C	T	0.429	cg15428479	19	18698825	-0.57725	-17.1947	0.01484	2.58e-56	N
rs7252535	19	18703674	G	A	0.216	cg15428479	19	18698825	0.35484	8.1888	0.00895	1.1e-15	N
rs36050418	19	18676240	C	T	0.43	cg15428479	19	18698825	-0.57149	-16.9991	0.0147	2.94e-55	N
rs6554	19	18685964	G	T	0.4	cg15428479	19	18698825	-0.57416	-16.9698	0.0146	4.22e-55	N
rs8109364	19	18667472	G	A	0.399	cg15428479	19	18698825	-0.57293	-16.9397	0.01464	6.13e-55	N
rs3761036	19	18668135	C	G	0.399	cg15428479	19	18698825	-0.57293	-16.9397	0.01464	6.13e-55	N
rs2058077	19	18671055	C	T	0.4	cg15428479	19	18698825	-0.57293	-16.9397	0.01464	6.13e-55	N
rs28451415	19	18674985	A	G	0.399	cg15428479	19	18698825	-0.57293	-16.9397	0.01464	6.13e-55	N
rs2314667	19	18678970	A	G	0.4	cg15428479	19	18698825	-0.57293	-16.9397	0.01464	6.13e-55	N
rs2283616	19	18682495	A	C	0.4	cg15428479	19	18698825	-0.57293	-16.9397	0.01464	6.13e-55	N
rs10425018	19	18687175	T	C	0.4	cg15428479	19	18698825	-0.57163	-16.8868	0.01455	1.18e-54	N
rs2314666	19	18689904	T	C	0.399	cg15428479	19	18698825	-0.56773	-16.8116	0.01421	2.99e-54	N
rs62137090	19	18677057	A	G	0.446	cg15428479	19	18698825	-0.55822	-16.7662	0.01443	5.23e-54	N
rs12327738	19	18895218	A	G	0.318	cg15428479	19	18698825	0.23044	5.49185	0.00603	5.41e-08	N
rs10414427	19	18660566	T	C	0.435	cg15428479	19	18698825	-0.56474	-16.6012	0.01444	3.97e-53	N
rs10402321	19	18663499	G	A	0.437	cg15428479	19	18698825	-0.56337	-16.538	0.01443	8.62e-53	N
rs12976113	19	18767480	A	G	0.384	cg15428479	19	18698825	-0.3205	-8.5361	0.00859	7.37e-17	N
rs12981193	19	18700583	C	T	0.279	cg15428479	19	18698825	0.45026	11.3024	0.01627	1.65e-27	N
rs2283617	19	18706504	A	G	0.224	cg15428479	19	18698825	0.36747	8.50146	0.0091	9.68e-17	N
rs2081191	19	18745075	A	G	0.462	cg15428479	19	18698825	-0.30864	-8.4924	0.00874	1.04e-16	N
rs35521276	19	18709175	T	C	0.349	cg15428479	19	18698825	0.23551	5.993	0.00653	3.16e-09	N
rs11086118	19	18712109	A	G	0.349	cg15428479	19	18698825	0.23551	5.993	0.00653	3.16e-09	N
rs11667834	19	18730843	A	G	0.42	cg15428479	19	18698825	0.25255	6.55883	0.00693	9.95e-11	N
rs7253088	19	18676251	T	C	0.403	cg15428479	19	18698825	-0.55741	-16.3464	0.01446	8.94e-52	N
rs8100824	19	18749412	C	G	0.383	cg15428479	19	18698825	-0.31869	-8.47203	0.00844	1.22e-16	N
rs4808145	19	18749916	T	C	0.383	cg15428479	19	18698825	-0.31869	-8.47203	0.00844	1.22e-16	N
rs6510995	19	18770776	G	A	0.383	cg15428479	19	18698825	-0.31839	-8.46316	0.0085	1.31e-16	N
rs62137091	19	18677067	C	T	0.418	cg15428479	19	18698825	-0.54869	-16.2101	0.01393	4.68e-51	N
rs757350	19	18774810	G	A	0.383	cg15428479	19	18698825	-0.3188	-8.45003	0.00846	1.45e-16	N
rs7253677	19	18721790	G	C	0.216	cg15428479	19	18698825	0.36412	8.42683	0.00877	1.74e-16	N
rs28884574	19	18664434	C	G	0.41	cg15428479	19	18698825	-0.55114	-15.9721	0.01397	8.31e-50	N
rs11086115	19	18665638	T	G	0.414	cg15428479	19	18698825	-0.5515	-15.8874	0.01411	2.3e-49	N
rs3803916	19	18669987	A	G	0.156	cg15428479	19	18698825	0.41991	8.36482	0.00889	2.82e-16	N
rs12610537	19	18687225	T	A	0.161	cg15428479	19	18698825	0.41485	8.36167	0.00887	2.89e-16	N
rs876982	19	18782377	A	G	0.384	cg15428479	19	18698825	-0.31511	-8.36146	0.0084	2.9e-16	N
rs7257812	19	18787372	A	G	0.384	cg15428479	19	18698825	-0.31511	-8.36146	0.0084	2.9e-16	N
rs2385179	19	18787978	T	C	0.383	cg15428479	19	18698825	-0.31511	-8.36146	0.0084	2.9e-16	N
rs11883401	19	18791768	C	G	0.382	cg15428479	19	18698825	-0.31487	-8.34302	0.00827	3.34e-16	N
rs3764627	19	18747696	C	T	0.391	cg15428479	19	18698825	-0.3145	-8.34201	0.00871	3.37e-16	N
rs1966500	19	18735666	C	T	0.449	cg15428479	19	18698825	0.2463	6.48412	0.00629	1.6e-10	N
rs2314662	19	18702515	C	T	0.203	cg15428479	19	18698825	0.36911	8.29382	0.00872	4.89e-16	N
rs11086116	19	18672256	T	C	0.22	cg15428479	19	18698825	-0.36744	-8.28814	0.00922	5.11e-16	N
rs4808824	19	18719730	T	C	0.415	cg15428479	19	18698825	-0.49056	-14.2551	0.01254	4.38e-41	N
rs8109611	19	18713484	A	G	0.207	cg15428479	19	18698825	0.36062	8.23915	0.00902	7.45e-16	N
rs8110573	19	18713593	T	C	0.207	cg15428479	19	18698825	0.36062	8.23915	0.00902	7.45e-16	N
rs7246833	19	18715082	G	C	0.207	cg15428479	19	18698825	0.36062	8.23915	0.00902	7.45e-16	N
rs12461284	19	18715163	A	G	0.207	cg15428479	19	18698825	0.36062	8.23915	0.00902	7.45e-16	N
rs7249956	19	18715203	A	C	0.207	cg15428479	19	18698825	0.36062	8.23915	0.00902	7.45e-16	N
rs80121641	19	18717832	A	G	0.207	cg15428479	19	18698825	0.36062	8.23915	0.00902	7.45e-16	N
rs4808828	19	18721492	A	G	0.207	cg15428479	19	18698825	0.36062	8.23915	0.00902	7.45e-16	N
rs3170474	19	18703077	T	C	0.413	cg15428479	19	18698825	-0.50239	-14.7752	0.0126	1.14e-43	N
rs34071094	19	18756291	G	C	0.097	cg15428479	19	18698825	0.38999	6.26745	0.01234	6.11e-10	N
rs62122441	19	18562345	C	A	0.074	cg15428479	19	18698825	-0.39214	-5.39267	0.01315	9.24e-08	N
rs6417264	19	18703503	T	C	0.414	cg15428479	19	18698825	-0.49865	-14.6675	0.01253	3.94e-43	N
rs7252198	19	18703773	C	T	0.414	cg15428479	19	18698825	-0.49865	-14.6675	0.01253	3.94e-43	N
rs7256319	19	18704528	C	T	0.414	cg15428479	19	18698825	-0.49099	-14.3812	0.01234	1.05e-41	N
rs2238650	19	18716206	A	G	0.415	cg15428479	19	18698825	-0.4909	-14.3151	0.01247	2.22e-41	N
rs739638	19	18903808	A	T	0.412	cg15428479	19	18698825	-0.21986	-5.6606	0.00467	2.13e-08	N
rs10420228	19	18799388	G	A	0.444	cg22038059	19	18699342	-0.34627	-8.09422	0.00397	2.25e-15	N
rs2385178	19	18801813	A	G	0.454	cg22038059	19	18699342	-0.34304	-8.07517	0.00396	2.6e-15	N
rs55801653	19	18910681	C	T	0.268	cg22038059	19	18699342	0.26768	5.50407	0.00281	5.06e-08	N
rs10412053	19	18796256	T	C	0.443	cg22038059	19	18699342	-0.34293	-8.05032	0.00392	3.13e-15	N
rs200115474	19	18796176	D	R	0.313	cg22038059	19	18699342	0.3639	7.97117	0.00369	5.67e-15	N
rs7248037	19	18711203	C	G	0.446	cg22038059	19	18699342	-0.5291	-13.2786	0.00537	2.24e-36	N
rs2283617	19	18706504	A	G	0.224	cg22038059	19	18699342	0.43752	8.81893	0.00519	7.66e-18	N
rs10402536	19	18800859	A	G	0.305	cg22038059	19	18699342	0.41147	9.06354	0.00541	1.03e-18	N
rs6510996	19	18788208	A	G	0.374	cg22038059	19	18699342	-0.24496	-5.48934	0.00326	5.48e-08	N
rs7259557	19	18725835	T	C	0.442	cg22038059	19	18699342	-0.51969	-12.8638	0.00517	1.94e-34	N
rs3761031	19	18721451	A	G	0.317	cg22038059	19	18699342	0.52886	12.8605	0.00687	2.01e-34	N
rs8108207	19	18709768	A	G	0.378	cg22038059	19	18699342	0.24784	5.64236	0.0025	2.36e-08	N
rs1862646	19	18762882	T	C	0.163	cg22038059	19	18699342	-0.33411	-5.6422	0.00486	2.36e-08	N
rs12975406	19	18742830	G	A	0.454	cg22038059	19	18699342	-0.51114	-12.7886	0.00517	4.31e-34	N
rs1043192	19	18731658	A	C	0.443	cg22038059	19	18699342	-0.51196	-12.7218	0.00522	8.74e-34	N
rs56770562	19	18729512	T	A	0.112	cg22038059	19	18699342	0.4107	5.95011	0.0068	4.07e-09	N
rs12983476	19	18789592	T	C	0.305	cg22038059	19	18699342	0.41147	9.06354	0.00541	1.03e-18	N
rs79032244	19	18635765	T	C	0.262	cg22038059	19	18699342	0.31763	6.19993	0.00383	9.21e-10	N
rs6510993	19	18741608	T	C	0.446	cg22038059	19	18699342	-0.50247	-12.5183	0.00514	7.43e-33	N
rs1991017	19	18746593	T	A	0.351	cg22038059	19	18699342	-0.34297	-7.74338	0.00398	3.05e-14	N
rs2051816	19	18835117	T	C	0.272	cg22038059	19	18699342	-0.35931	-7.7398	0.00414	3.13e-14	N
rs12976113	19	18767480	A	G	0.384	cg22038059	19	18699342	-0.2726	-6.17373	0.0033	1.08e-09	N
rs4808838	19	18743962	A	G	0.448	cg22038059	19	18699342	-0.49423	-12.3182	0.00513	5.97e-32	N
rs199620551	19	18804294	D	R	0.461	cg22038059	19	18699342	-0.33776	-8.03441	0.00384	3.53e-15	N
rs3761036	19	18668135	C	G	0.399	cg22038059	19	18699342	-0.60586	-15.1206	0.0059	2.05e-45	N
chr19:18795693	19	18795693	I	R	0.442	cg22038059	19	18699342	-0.34224	-8.019	0.0039	3.97e-15	N
rs8100824	19	18749412	C	G	0.383	cg22038059	19	18699342	-0.27116	-6.1315	0.0033	1.39e-09	N
rs4808145	19	18749916	T	C	0.383	cg22038059	19	18699342	-0.27116	-6.1315	0.0033	1.39e-09	N
rs11085242	19	18832937	T	C	0.257	cg22038059	19	18699342	-0.36357	-7.62019	0.00406	7.46e-14	N
rs10415560	19	18736899	T	A	0.429	cg22038059	19	18699342	-0.48877	-12.0886	0.00499	6.34e-31	N
rs71166534	19	18729514	I	R	0.461	cg22038059	19	18699342	-0.54358	-13.7188	0.00553	1.79e-38	N
rs12461198	19	18800393	G	A	0.269	cg22038059	19	18699342	0.38729	8.28476	0.00509	5.24e-16	N
rs11086119	19	18725827	G	C	0.128	cg22038059	19	18699342	0.54346	8.49125	0.00433	1.05e-16	N
rs757347	19	18791718	T	A	0.382	cg22038059	19	18699342	-0.27097	-6.10948	0.00339	1.59e-09	N
rs72995446	19	18716141	A	C	0.348	cg22038059	19	18699342	0.31749	7.06493	0.00277	3.6e-12	N
rs113265722	19	18735214	I	R	0.479	cg22038059	19	18699342	-0.48122	-11.9439	0.00518	2.77e-30	N
rs757350	19	18774810	G	A	0.383	cg22038059	19	18699342	-0.27063	-6.10132	0.00339	1.67e-09	N
rs10419226	19	18803172	T	G	0.451	cg22038059	19	18699342	-0.33766	-8.0145	0.00387	4.1e-15	N
rs11883401	19	18791768	C	G	0.382	cg22038059	19	18699342	-0.26967	-6.08354	0.00343	1.85e-09	N
rs111627296	19	18743386	A	C	0.112	cg22038059	19	18699342	0.41773	6.07969	0.0067	1.9e-09	N
rs34131922	19	18744901	A	G	0.111	cg22038059	19	18699342	0.41773	6.07969	0.0067	1.9e-09	N
rs71166527	19	18700866	D	R	0.26	cg22038059	19	18699342	0.55647	11.8169	0.00556	9.99e-30	N
rs7258589	19	18701499	T	C	0.26	cg22038059	19	18699342	0.55647	11.8169	0.00556	9.99e-30	N
rs876982	19	18782377	A	G	0.384	cg22038059	19	18699342	-0.26904	-6.07647	0.00338	1.93e-09	N
rs7257812	19	18787372	A	G	0.384	cg22038059	19	18699342	-0.26904	-6.07647	0.00338	1.93e-09	N
rs7359896	19	18732325	T	C	0.458	cg22038059	19	18699342	-0.5387	-13.5946	0.00539	7.04e-38	N
rs60941598	19	18725488	A	G	0.109	cg22038059	19	18699342	0.42015	6.05818	0.00684	2.15e-09	N
rs34863656	19	18728254	A	G	0.109	cg22038059	19	18699342	0.42015	6.05818	0.00684	2.15e-09	N
rs4808837	19	18741502	C	T	0.433	cg22038059	19	18699342	0.37351	8.61347	0.00353	3.99e-17	N
rs3829671	19	18777667	T	C	0.384	cg22038059	19	18699342	-0.26797	-6.0512	0.00338	2.24e-09	N
rs10421503	19	18778445	C	G	0.384	cg22038059	19	18699342	-0.26797	-6.0512	0.00338	2.24e-09	N
rs117943325	19	18683345	G	A	0.098	cg22038059	19	18699342	0.48006	6.34451	0.002	3.81e-10	N
rs117535786	19	18777478	G	C	0.09	cg22038059	19	18699342	0.47493	6.03914	0.00371	2.41e-09	N
rs77242539	19	18799035	A	G	0.09	cg22038059	19	18699342	0.47493	6.03914	0.00371	2.41e-09	N
rs11085244	19	18859680	A	G	0.28	cg22038059	19	18699342	-0.34841	-7.51867	0.00365	1.54e-13	N
rs7250885	19	18914325	G	A	0.124	cg22038059	19	18699342	0.35463	5.61806	0.00453	2.7e-08	N
rs76615278	19	18654588	A	G	0.166	cg22038059	19	18699342	-0.42922	-7.50625	0.00562	1.69e-13	N
rs6511002	19	18902592	T	G	0.403	cg22038059	19	18699342	-0.32923	-7.48454	0.0036	1.97e-13	N
rs10423852	19	18765147	G	A	0.391	cg22038059	19	18699342	0.25746	6.02441	0.00227	2.63e-09	N
rs4808835	19	18734828	A	G	0.428	cg22038059	19	18699342	-0.48748	-12.0028	0.00499	1.52e-30	N
rs13382142	19	18516196	T	C	0.159	cg22038059	19	18699342	0.35116	6.0133	0.00323	2.81e-09	N
rs12981193	19	18700583	C	T	0.279	cg22038059	19	18699342	0.49659	10.7517	0.00548	3.25e-25	N
rs12459017	19	18735764	T	C	0.274	cg22038059	19	18699342	0.51485	11.3555	0.00674	9.78e-28	N
rs73923128	19	18698619	C	G	0.084	cg22038059	19	18699342	-0.48452	-5.99808	0.00285	3.07e-09	N
rs7252535	19	18703674	G	A	0.216	cg22038059	19	18699342	0.4584	9.29235	0.00545	1.52e-19	N
rs8106957	19	18738246	T	C	0.334	cg22038059	19	18699342	-0.48457	-11.2543	0.0046	2.63e-27	N
rs11086120	19	18737139	T	C	0.335	cg22038059	19	18699342	-0.4846	-11.2488	0.00459	2.78e-27	N
rs916791	19	18724157	A	G	0.448	cg22038059	19	18699342	0.46429	11.1732	0.00413	5.78e-27	N
rs199607273	19	18793694	D	R	0.323	cg22038059	19	18699342	0.36004	8.00248	0.00453	4.49e-15	N
rs8102046	19	18795578	T	G	0.433	cg22038059	19	18699342	-0.31684	-7.38693	0.00373	3.92e-13	N
rs7249956	19	18715203	A	C	0.207	cg22038059	19	18699342	0.48314	9.73914	0.00526	3.25e-21	N
rs2314663	19	18696055	A	G	0.253	cg22038059	19	18699342	0.52532	11.0536	0.00541	1.83e-26	N
rs34190814	19	18750269	A	G	0.193	cg22038059	19	18699342	0.31616	5.76172	0.00191	1.2e-08	N
rs28861428	19	18694634	T	C	0.254	cg22038059	19	18699342	0.52154	11.0048	0.00537	2.93e-26	N
rs34056711	19	18693901	G	C	0.252	cg22038059	19	18699342	0.52019	10.9725	0.00537	3.99e-26	N
rs11666943	19	18694433	A	G	0.252	cg22038059	19	18699342	0.5214	10.9584	0.00537	4.57e-26	N
rs7250623	19	18707973	T	C	0.434	cg22038059	19	18699342	-0.612	-15.9827	0.00571	7.31e-50	N
rs1473116	19	18782197	C	T	0.456	cg22038059	19	18699342	-0.33235	-7.58104	0.00397	9.88e-14	N
rs12462890	19	18698165	T	C	0.226	cg22038059	19	18699342	0.51221	10.7891	0.00642	2.28e-25	N
rs3761033	19	18699157	T	C	0.226	cg22038059	19	18699342	0.51221	10.7891	0.00642	2.28e-25	N
rs200298952	19	18694882	D	R	0.245	cg22038059	19	18699342	0.51958	10.7827	0.00529	2.42e-25	N
rs201294870	19	18694883	D	R	0.245	cg22038059	19	18699342	0.51958	10.7827	0.00529	2.42e-25	N
rs7256751	19	18739497	T	C	0.11	cg22038059	19	18699342	0.40906	5.92518	0.0067	4.71e-09	N
rs10402779	19	18740208	G	T	0.11	cg22038059	19	18699342	0.40906	5.92518	0.0067	4.71e-09	N
rs10401838	19	18740353	A	G	0.11	cg22038059	19	18699342	0.40906	5.92518	0.0067	4.71e-09	N
rs7256986	19	18829733	G	A	0.259	cg22038059	19	18699342	-0.3807	-7.95048	0.00434	6.62e-15	N
rs10221489	19	18826975	T	C	0.333	cg22038059	19	18699342	0.27653	5.91436	0.00235	5.01e-09	N
rs11668587	19	18829770	G	A	0.333	cg22038059	19	18699342	0.27653	5.91436	0.00235	5.01e-09	N
rs4808822	19	18697778	T	A	0.225	cg22038059	19	18699342	0.50649	10.6489	0.00639	8.53e-25	N
rs80335551	19	18730511	A	G	0.109	cg22038059	19	18699342	0.41017	5.9076	0.00676	5.21e-09	N
rs35611322	19	18729693	T	C	0.109	cg22038059	19	18699342	0.41017	5.9076	0.00676	5.21e-09	N
rs79802726	19	18654587	T	G	0.166	cg22038059	19	18699342	-0.42922	-7.50625	0.00562	1.69e-13	N
rs7252198	19	18703773	C	T	0.414	cg22038059	19	18699342	-0.60169	-15.5852	0.00556	8.52e-48	N
rs2385179	19	18787978	T	C	0.383	cg22038059	19	18699342	-0.26904	-6.07647	0.00338	1.93e-09	N
rs10423674	19	18817903	A	C	0.332	cg22038059	19	18699342	0.27721	5.93259	0.0023	4.51e-09	N
rs1862644	19	18724315	A	C	0.461	cg22038059	19	18699342	0.43485	10.4109	0.00393	7.77e-24	N
rs1862645	19	18724316	G	C	0.461	cg22038059	19	18699342	0.43485	10.4109	0.00393	7.77e-24	N
rs8106194	19	18738321	T	C	0.11	cg22038059	19	18699342	0.4053	5.85703	0.00671	6.98e-09	N
rs12977772	19	18675145	T	G	0.175	cg22038059	19	18699342	-0.46372	-8.38419	0.00579	2.43e-16	N
rs1989888	19	18902473	C	T	0.384	cg22038059	19	18699342	-0.32122	-7.19742	0.00347	1.46e-12	N
rs7253677	19	18721790	G	C	0.216	cg22038059	19	18699342	0.49989	10.2484	0.00539	3.44e-23	N
rs34379688	19	18694043	C	T	0.279	cg22038059	19	18699342	0.47622	10.2465	0.00461	3.5e-23	N
rs6417264	19	18703503	T	C	0.414	cg22038059	19	18699342	-0.60169	-15.5852	0.00556	8.52e-48	N
rs55724121	19	18675364	C	T	0.427	cg22038059	19	18699342	-0.61617	-15.5501	0.00597	1.29e-47	N
rs62137086	19	18675612	T	G	0.427	cg22038059	19	18699342	-0.61617	-15.5501	0.00597	1.29e-47	N
rs35875334	19	18676196	C	T	0.427	cg22038059	19	18699342	-0.61617	-15.5501	0.00597	1.29e-47	N
rs4808140	19	18730563	A	G	0.223	cg22038059	19	18699342	0.48987	10.1224	0.00539	1.08e-22	N
rs4808141	19	18730695	A	G	0.223	cg22038059	19	18699342	0.48987	10.1224	0.00539	1.08e-22	N
rs7648	19	18679379	C	G	0.427	cg22038059	19	18699342	-0.61617	-15.5501	0.00597	1.29e-47	N
rs71951142	19	18719901	D	R	0.109	cg22038059	19	18699342	0.42015	6.05818	0.00684	2.15e-09	N
rs11672297	19	18686810	C	T	0.426	cg22038059	19	18699342	-0.61537	-15.4881	0.00597	2.7e-47	N
rs12150991	19	18688027	C	T	0.426	cg22038059	19	18699342	-0.61537	-15.4881	0.00597	2.7e-47	N
rs2057649	19	18689830	T	C	0.427	cg22038059	19	18699342	-0.61426	-15.4868	0.00597	2.74e-47	N
rs59798925	19	18671740	C	T	0.429	cg22038059	19	18699342	-0.61461	-15.4731	0.00596	3.22e-47	N
rs12609505	19	18674057	T	C	0.426	cg22038059	19	18699342	-0.6132	-15.4717	0.00597	3.28e-47	N
rs35867875	19	18676340	C	A	0.426	cg22038059	19	18699342	-0.6132	-15.4717	0.00597	3.28e-47	N
rs1468475	19	18679155	C	T	0.426	cg22038059	19	18699342	-0.6132	-15.4717	0.00597	3.28e-47	N
rs3761034	19	18680478	G	T	0.426	cg22038059	19	18699342	-0.6132	-15.4717	0.00597	3.28e-47	N
rs55888366	19	18681122	T	C	0.426	cg22038059	19	18699342	-0.6132	-15.4717	0.00597	3.28e-47	N
rs12981028	19	18741646	T	C	0.109	cg22038059	19	18699342	0.40215	5.79833	0.00667	9.78e-09	N
rs200331191	19	18795692	I	R	0.442	cg22038059	19	18699342	-0.34224	-8.019	0.0039	3.97e-15	N
rs12974777	19	18765663	T	C	0.375	cg22038059	19	18699342	0.30464	7.09955	0.00252	2.85e-12	N
rs2079016	19	18691363	G	A	0.427	cg22038059	19	18699342	-0.6121	-15.4507	0.00597	4.2e-47	N
rs12983566	19	18743869	T	C	0.11	cg22038059	19	18699342	0.40039	5.79408	0.00667	1e-08	N
rs2302055	19	18684563	C	T	0.425	cg22038059	19	18699342	-0.61321	-15.4365	0.00597	4.97e-47	N
rs56348569	19	18681316	I	R	0.427	cg22038059	19	18699342	-0.61617	-15.5501	0.00597	1.29e-47	N
rs3803916	19	18669987	A	G	0.156	cg22038059	19	18699342	0.54536	9.55355	0.00585	1.63e-20	N
rs7247557	19	18681471	G	A	0.427	cg22038059	19	18699342	-0.61617	-15.5501	0.00597	1.29e-47	N
rs11667551	19	18682342	C	T	0.427	cg22038059	19	18699342	-0.61617	-15.5501	0.00597	1.29e-47	N
rs10038	19	18892728	A	C	0.317	cg22038059	19	18699342	0.33751	7.0783	0.00332	3.29e-12	N
rs4808137	19	18688847	A	C	0.425	cg22038059	19	18699342	-0.61452	-15.4243	0.00597	5.74e-47	N
rs62137090	19	18677057	A	G	0.446	cg22038059	19	18699342	-0.60765	-15.55	0.00605	1.29e-47	N
rs7258573	19	18686587	T	C	0.425	cg22038059	19	18699342	-0.6124	-15.4098	0.00597	6.82e-47	N
rs7254004	19	18686621	G	A	0.425	cg22038059	19	18699342	-0.6124	-15.4098	0.00597	6.82e-47	N
rs7256319	19	18704528	C	T	0.414	cg22038059	19	18699342	-0.59651	-15.4092	0.00544	6.87e-47	N
rs2314665	19	18690536	T	C	0.426	cg22038059	19	18699342	-0.61129	-15.4086	0.00597	6.91e-47	N
rs2079015	19	18691320	C	T	0.426	cg22038059	19	18699342	-0.61129	-15.4086	0.00597	6.91e-47	N
rs2314662	19	18702515	C	T	0.203	cg22038059	19	18699342	0.49536	9.82494	0.00529	1.53e-21	N
rs7258480	19	18692666	A	G	0.403	cg22038059	19	18699342	-0.61164	-15.3889	0.00609	8.73e-47	N
rs2238647	19	18710535	A	G	0.207	cg22038059	19	18699342	0.48314	9.73914	0.00526	3.25e-21	N
rs8109611	19	18713484	A	G	0.207	cg22038059	19	18699342	0.48314	9.73914	0.00526	3.25e-21	N
rs8110573	19	18713593	T	C	0.207	cg22038059	19	18699342	0.48314	9.73914	0.00526	3.25e-21	N
rs7246833	19	18715082	G	C	0.207	cg22038059	19	18699342	0.48314	9.73914	0.00526	3.25e-21	N
rs12461284	19	18715163	A	G	0.207	cg22038059	19	18699342	0.48314	9.73914	0.00526	3.25e-21	N
rs80121641	19	18717832	A	G	0.207	cg22038059	19	18699342	0.48314	9.73914	0.00526	3.25e-21	N
rs4808828	19	18721492	A	G	0.207	cg22038059	19	18699342	0.48314	9.73914	0.00526	3.25e-21	N
rs76092567	19	18695324	A	G	0.12	cg22038059	19	18699342	0.52603	7.85777	0.00388	1.32e-14	N
rs11667834	19	18730843	A	G	0.42	cg22038059	19	18699342	0.41644	9.68095	0.00375	5.41e-21	N
rs12980154	19	18770119	T	C	0.376	cg22038059	19	18699342	0.30063	7.00971	0.00242	5.23e-12	N
rs35614934	19	18713498	C	G	0.36	cg22038059	19	18699342	0.28921	6.47981	0.00251	1.64e-10	N
rs4808821	19	18688985	C	T	0.204	cg22038059	19	18699342	-0.43864	-8.30632	0.00452	4.44e-16	N
rs12327738	19	18895218	A	G	0.318	cg22038059	19	18699342	0.33437	7.00146	0.00332	5.53e-12	N
rs60570301	19	18597196	A	G	0.135	cg22038059	19	18699342	0.35351	5.74323	0.00452	1.34e-08	N
rs1966500	19	18735666	C	T	0.449	cg22038059	19	18699342	0.3573	8.30308	0.00311	4.55e-16	N
rs3220	19	18781193	T	C	0.106	cg22038059	19	18699342	0.4019	5.73756	0.00665	1.38e-08	N
rs3764627	19	18747696	C	T	0.391	cg22038059	19	18699342	-0.28589	-6.4759	0.0035	1.68e-10	N
rs4808840	19	18744304	A	G	0.415	cg22038059	19	18699342	0.41219	9.53206	0.00364	1.97e-20	N
rs8110371	19	18667272	A	C	0.4	cg22038059	19	18699342	-0.60867	-15.1951	0.0059	8.56e-46	N
rs17683569	19	18714250	T	G	0.35	cg22038059	19	18699342	0.31187	6.9778	0.00279	6.48e-12	N
rs8101144	19	18715121	A	C	0.35	cg22038059	19	18699342	0.31187	6.9778	0.00279	6.48e-12	N
rs8110374	19	18667281	A	C	0.4	cg22038059	19	18699342	-0.60867	-15.1951	0.0059	8.56e-46	N
rs4808839	19	18744288	C	T	0.415	cg22038059	19	18699342	0.41067	9.50235	0.00363	2.54e-20	N
rs2238648	19	18715796	G	C	0.348	cg22038059	19	18699342	0.31283	6.97147	0.00275	6.76e-12	N
rs7247659	19	18635975	A	G	0.222	cg22038059	19	18699342	-0.29587	-5.71559	0.0032	1.56e-08	N
rs12608925	19	18687533	G	T	0.426	cg22038059	19	18699342	-0.61537	-15.4881	0.00597	2.7e-47	N
rs35521276	19	18709175	T	C	0.349	cg22038059	19	18699342	0.31246	6.95835	0.00279	7.38e-12	N
rs11086118	19	18712109	A	G	0.349	cg22038059	19	18699342	0.31246	6.95835	0.00279	7.38e-12	N
rs35701632	19	18896087	G	C	0.322	cg22038059	19	18699342	0.33001	6.95114	0.00324	7.74e-12	N
rs77111001	19	18729514	A	T	0.246	cg22038059	19	18699342	0.43862	9.38989	0.00487	6.64e-20	N
rs8109364	19	18667472	G	A	0.399	cg22038059	19	18699342	-0.60586	-15.1206	0.0059	2.05e-45	N
rs12973817	19	18742238	A	G	0.109	cg22038059	19	18699342	0.40215	5.79833	0.00667	9.78e-09	N
rs2058077	19	18671055	C	T	0.4	cg22038059	19	18699342	-0.60586	-15.1206	0.0059	2.05e-45	N
rs28451415	19	18674985	A	G	0.399	cg22038059	19	18699342	-0.60586	-15.1206	0.0059	2.05e-45	N
rs2314667	19	18678970	A	G	0.4	cg22038059	19	18699342	-0.60586	-15.1206	0.0059	2.05e-45	N
rs2283616	19	18682495	A	C	0.4	cg22038059	19	18699342	-0.60586	-15.1206	0.0059	2.05e-45	N
rs12610537	19	18687225	T	A	0.161	cg22038059	19	18699342	0.52875	9.3513	0.00601	9.22e-20	N
rs7258375	19	18731439	G	C	0.202	cg22038059	19	18699342	-0.42721	-8.28069	0.00514	5.41e-16	N
rs2002632	19	18702674	A	G	0.217	cg22038059	19	18699342	0.46044	9.34076	0.00547	1.01e-19	N
rs12610845	19	18772573	A	G	0.3	cg22038059	19	18699342	0.42276	9.32878	0.00556	1.12e-19	N
rs2238650	19	18716206	A	G	0.415	cg22038059	19	18699342	-0.58926	-15.098	0.00538	2.67e-45	N
rs202019334	19	18670720	D	R	0.143	cg22038059	19	18699342	0.56058	9.32681	0.00564	1.14e-19	N
rs2074177	19	18727289	G	A	0.237	cg22038059	19	18699342	0.45239	9.3213	0.00531	1.19e-19	N
rs2314666	19	18689904	T	C	0.399	cg22038059	19	18699342	-0.60233	-15.0765	0.0059	3.43e-45	N
rs201477282	19	18729513	D	R	0.228	cg22038059	19	18699342	0.4552	9.29406	0.0047	1.5e-19	N
rs11668617	19	18746522	A	G	0.304	cg22038059	19	18699342	0.42072	9.28635	0.00544	1.6e-19	N
rs2238649	19	18715809	T	C	0.378	cg22038059	19	18699342	0.24972	5.67119	0.00254	2.01e-08	N
rs12974161	19	18749727	G	C	0.304	cg22038059	19	18699342	0.41682	9.1942	0.00541	3.47e-19	N
rs10420951	19	18637618	C	G	0.202	cg22038059	19	18699342	-0.30636	-5.67028	0.00185	2.02e-08	N
rs11085239	19	18772741	T	G	0.302	cg22038059	19	18699342	0.41587	9.18099	0.00532	3.88e-19	N
rs10403231	19	18765290	G	C	0.302	cg22038059	19	18699342	0.4155	9.16882	0.00522	4.29e-19	N
rs1076234	19	18774860	G	A	0.303	cg22038059	19	18699342	0.41555	9.16655	0.00544	4.37e-19	N
rs7253088	19	18676251	T	C	0.403	cg22038059	19	18699342	-0.59983	-14.9505	0.0059	1.49e-44	N
rs4808146	19	18750165	T	C	0.303	cg22038059	19	18699342	0.41478	9.14786	0.00532	5.11e-19	N
rs71332133	19	18750442	G	A	0.303	cg22038059	19	18699342	0.41478	9.14786	0.00532	5.11e-19	N
rs4808841	19	18752383	A	G	0.303	cg22038059	19	18699342	0.41478	9.14786	0.00532	5.11e-19	N
rs4808842	19	18752461	G	T	0.303	cg22038059	19	18699342	0.41478	9.14786	0.00532	5.11e-19	N
rs889362	19	18758255	T	C	0.303	cg22038059	19	18699342	0.41478	9.14786	0.00532	5.11e-19	N
rs11085237	19	18758574	C	G	0.303	cg22038059	19	18699342	0.41478	9.14786	0.00532	5.11e-19	N
rs889363	19	18761276	A	G	0.303	cg22038059	19	18699342	0.41478	9.14786	0.00532	5.11e-19	N
rs1076235	19	18775077	T	C	0.302	cg22038059	19	18699342	0.41569	9.14606	0.00529	5.19e-19	N
rs7248611	19	18711378	G	A	0.379	cg22038059	19	18699342	0.24771	5.65071	0.00256	2.25e-08	N
rs886243	19	18702501	A	G	0.212	cg22038059	19	18699342	0.45615	9.1176	0.00517	6.58e-19	N
rs12976741	19	18767477	A	G	0.375	cg22038059	19	18699342	0.30397	7.09753	0.00243	2.89e-12	N
rs2081191	19	18745075	A	G	0.462	cg22038059	19	18699342	-0.37566	-9.02626	0.00408	1.4e-18	N
rs34161998	19	18782726	D	R	0.306	cg22038059	19	18699342	0.40774	9.02241	0.00544	1.45e-18	N
rs10423676	19	18785931	A	T	0.306	cg22038059	19	18699342	0.40874	9.02027	0.00532	1.47e-18	N
rs4808823	19	18698019	C	T	0.476	cg22038059	19	18699342	0.7826	22.7991	0.00855	2.68e-88	N
rs10407212	19	18699445	A	G	0.476	cg22038059	19	18699342	0.7826	22.7991	0.00855	2.68e-88	N
rs10415257	19	18699489	C	T	0.476	cg22038059	19	18699342	0.7826	22.7991	0.00855	2.68e-88	N
rs7255805	19	18906534	C	T	0.264	cg22038059	19	18699342	0.26351	5.40206	0.00286	8.79e-08	N
rs112698485	19	18701056	D	R	0.492	cg22038059	19	18699342	0.74119	20.7996	0.00814	1.4e-76	N
rs2074174	19	18699990	T	C	0.498	cg22038059	19	18699342	-0.73523	-20.5863	0.00814	2.41e-75	N
rs2074175	19	18700047	A	G	0.498	cg22038059	19	18699342	-0.73523	-20.5863	0.00814	2.41e-75	N
rs200709300	19	18701019	D	R	0.496	cg22038059	19	18699342	0.73117	20.4526	0.00812	1.42e-74	N
rs886242	19	18702497	C	T	0.492	cg22038059	19	18699342	0.71359	19.7807	0.00794	1.02e-70	N
rs2014914	19	18802798	T	C	0.302	cg22038059	19	18699342	0.40489	8.91631	0.00522	3.46e-18	N
rs10423271	19	18803400	C	A	0.303	cg22038059	19	18699342	0.4048	8.91117	0.00532	3.61e-18	N
rs3795026	19	18780769	C	T	0.316	cg22038059	19	18699342	0.39726	8.90646	0.00532	3.75e-18	N
rs58765850	19	18804197	I	R	0.412	cg22038059	19	18699342	-0.37577	-8.87975	0.00424	4.67e-18	N
rs2872600	19	18714670	A	G	0.082	cg22038059	19	18699342	0.50874	6.19516	0.00561	9.48e-10	N
rs886443	19	18783785	A	G	0.393	cg22038059	19	18699342	-0.24887	-5.57542	0.00303	3.42e-08	N
rs730079	19	18903495	C	G	0.363	cg22038059	19	18699342	-0.30283	-6.70221	0.00325	3.97e-11	N
rs36050418	19	18676240	C	T	0.43	cg22038059	19	18699342	-0.6111	-15.3923	0.00596	8.39e-47	N
rs184150690	19	18764571	T	C	0.205	cg22038059	19	18699342	0.35551	6.68703	0.00215	4.38e-11	N
rs4629093	19	18690771	A	G	0.426	cg22038059	19	18699342	-0.61129	-15.4086	0.00597	6.91e-47	N
rs8104411	19	18889702	T	C	0.327	cg22038059	19	18699342	0.31408	6.67869	0.00312	4.62e-11	N
rs12462071	19	18914702	A	G	0.27	cg22038059	19	18699342	0.26677	5.5558	0.0024	3.81e-08	N
rs10402321	19	18663499	G	A	0.437	cg22038059	19	18699342	-0.59396	-14.7242	0.00594	2.05e-43	N
rs11086114	19	18665440	G	T	0.437	cg22038059	19	18699342	-0.59396	-14.7242	0.00594	2.05e-43	N
rs4808147	19	18766521	T	C	0.375	cg22038059	19	18699342	-0.24778	-5.55517	0.00329	3.82e-08	N
rs11085236	19	18751305	T	G	0.374	cg22038059	19	18699342	-0.24716	-5.54458	0.00329	4.05e-08	N
rs889364	19	18761993	T	C	0.374	cg22038059	19	18699342	-0.24716	-5.54458	0.00329	4.05e-08	N
rs10854003	19	18763596	T	C	0.374	cg22038059	19	18699342	-0.24716	-5.54458	0.00329	4.05e-08	N
rs57040808	19	18661346	A	G	0.442	cg22038059	19	18699342	0.34848	8.20842	0.00405	9.43e-16	N
rs3761032	19	18721314	G	A	0.416	cg22038059	19	18699342	-0.58015	-14.6992	0.00538	2.74e-43	N
rs10409392	19	18699333	A	C	0.44	cg22038059	19	18699342	-0.66959	-17.4601	0.00715	9.35e-58	N
rs2214524	19	18787661	C	A	0.375	cg22038059	19	18699342	-0.24722	-5.5381	0.00327	4.2e-08	N
rs4808138	19	18720981	T	C	0.416	cg22038059	19	18699342	-0.58015	-14.6992	0.00538	2.74e-43	N
rs709679	19	18726856	C	T	0.444	cg22038059	19	18699342	0.37088	8.58685	0.00337	4.93e-17	N
rs7246437	19	18786784	A	G	0.375	cg22038059	19	18699342	-0.24496	-5.48934	0.00326	5.48e-08	N
rs62137129	19	18708908	A	G	0.357	cg22038059	19	18699342	0.29593	6.58237	0.00266	8.57e-11	N
rs2891698	19	18787981	G	A	0.466	cg22038059	19	18699342	-0.35388	-8.50261	0.00385	9.6e-17	N
rs12052075	19	18802069	C	T	0.305	cg22038059	19	18699342	0.41147	9.06354	0.00541	1.03e-18	N
rs11086116	19	18672256	T	C	0.22	cg22038059	19	18699342	-0.43117	-8.46046	0.0044	1.34e-16	N
rs67567163	19	18708011	D	R	0.434	cg22038059	19	18699342	-0.61482	-16.0609	0.00572	2.85e-50	N
rs8107912	19	18707048	C	T	0.361	cg22038059	19	18699342	0.29085	6.52913	0.00263	1.2e-10	N
rs6512272	19	18639229	A	G	0.246	cg22038059	19	18699342	-0.32456	-6.51711	0.00331	1.3e-10	N
rs34143665	19	18766030	G	A	0.193	cg22038059	19	18699342	0.32072	5.84861	0.00191	7.33e-09	N
rs6510995	19	18770776	G	A	0.383	cg22038059	19	18699342	-0.26948	-6.09163	0.00333	1.77e-09	N
rs28711754	19	18674975	A	G	0.426	cg22038059	19	18699342	-0.6132	-15.4717	0.00597	3.28e-47	N
rs3170474	19	18703077	T	C	0.413	cg22038059	19	18699342	-0.60381	-15.6209	0.00557	5.57e-48	N
rs3803917	19	18669883	T	C	0.427	cg22038059	19	18699342	-0.61617	-15.5501	0.00597	1.29e-47	N
rs58782998	19	18674607	C	T	0.427	cg22038059	19	18699342	-0.61617	-15.5501	0.00597	1.29e-47	N
rs62137091	19	18677067	C	T	0.418	cg22038059	19	18699342	-0.60104	-15.1758	0.00607	1.07e-45	N
rs6554	19	18685964	G	T	0.4	cg22038059	19	18699342	-0.60797	-15.1725	0.0059	1.12e-45	N
rs2314664	19	18691942	A	G	0.398	cg22038059	19	18699342	-0.60754	-15.1704	0.00599	1.14e-45	N
rs10407322	19	18698221	T	C	0.454	cg22038059	19	18699342	-0.65876	-17.2209	0.00722	1.86e-56	N
rs10425018	19	18687175	T	C	0.4	cg22038059	19	18699342	-0.60397	-15.0596	0.0059	4.18e-45	N
rs4808824	19	18719730	T	C	0.415	cg22038059	19	18699342	-0.58293	-14.8386	0.00531	5.46e-44	N
rs7250192	19	18723325	T	C	0.417	cg22038059	19	18699342	-0.58173	-14.718	0.00538	2.21e-43	N
rs62137062	19	18661318	A	G	0.442	cg22038059	19	18699342	0.34848	8.20842	0.00405	9.43e-16	N
rs10423102	19	18757308	C	G	0.384	cg22038059	19	18699342	0.27616	6.43447	0.00236	2.18e-10	N
rs7247346	19	18707878	A	C	0.349	cg22038059	19	18699342	-0.51912	-12.4427	0.00486	1.64e-32	N
rs10414427	19	18660566	T	C	0.435	cg22038059	19	18699342	-0.59052	-14.6223	0.00591	6.64e-43	N
rs62137063	19	18661342	A	G	0.44	cg22038059	19	18699342	0.34664	8.16464	0.00402	1.32e-15	N
chr19:18831679	19	18831679	I	R	0.264	cg22038059	19	18699342	-0.38619	-8.1566	0.0045	1.4e-15	N
rs141194744	19	18793695	D	R	0.319	cg22038059	19	18699342	0.36882	8.15493	0.00468	1.42e-15	N
rs11086115	19	18665638	T	G	0.414	cg22038059	19	18699342	-0.58697	-14.3454	0.00593	1.57e-41	N
rs28884574	19	18664434	C	G	0.41	cg22038059	19	18699342	-0.58353	-14.3229	0.00589	2.03e-41	N
rs8102768	19	18796177	A	T	0.319	cg22038059	19	18699342	0.36763	8.12992	0.00458	1.72e-15	N
rs1473115	19	18781913	C	T	0.32	cg22038059	19	18699342	0.36647	8.11712	0.00456	1.89e-15	N
rs10038	19	18892728	A	C	0.317	cg25234359	19	18699219	0.32178	6.39476	0.01241	2.79e-10	N
rs7259557	19	18725835	T	C	0.442	cg25234359	19	18699219	-0.58536	-14.0401	0.04191	4.96e-40	N
rs12975406	19	18742830	G	A	0.454	cg25234359	19	18699219	-0.57813	-14.0282	0.04203	5.66e-40	N
rs2314670	19	18636180	A	G	0.202	cg25234359	19	18699219	-0.37376	-6.60813	0.02511	7.27e-11	N
rs12981193	19	18700583	C	T	0.279	cg25234359	19	18699219	0.64554	13.8893	0.05235	2.68e-39	N
rs6510993	19	18741608	T	C	0.446	cg25234359	19	18699219	-0.56281	-13.5559	0.04004	1.08e-37	N
rs35521276	19	18709175	T	C	0.349	cg25234359	19	18699219	0.34656	7.38229	0.01789	4.05e-13	N
rs11086118	19	18712109	A	G	0.349	cg25234359	19	18699219	0.34656	7.38229	0.01789	4.05e-13	N
rs4808838	19	18743962	A	G	0.448	cg25234359	19	18699219	-0.55347	-13.3299	0.03804	1.28e-36	N
rs71166534	19	18729514	I	R	0.461	cg25234359	19	18699219	-0.55089	-13.1417	0.03938	9.85e-36	N
rs3764627	19	18747696	C	T	0.391	cg25234359	19	18699219	-0.44465	-9.92797	0.03049	6.14e-22	N
rs10415560	19	18736899	T	A	0.429	cg25234359	19	18699219	-0.54428	-12.9852	0.03787	5.3e-35	N
rs11085242	19	18832937	T	C	0.257	cg25234359	19	18699219	-0.39325	-7.87333	0.02285	1.17e-14	N
rs4808835	19	18734828	A	G	0.428	cg25234359	19	18699219	-0.54265	-12.8852	0.03787	1.54e-34	N
rs62122441	19	18562345	C	A	0.074	cg25234359	19	18699219	-0.5504	-6.30582	0.04689	4.83e-10	N
rs35614934	19	18713498	C	G	0.36	cg25234359	19	18699219	0.36149	7.80823	0.01942	1.9e-14	N
rs62137062	19	18661318	A	G	0.442	cg25234359	19	18699219	0.53449	12.6437	0.04497	1.99e-33	N
rs57040808	19	18661346	A	G	0.442	cg25234359	19	18699219	0.53449	12.6437	0.04497	1.99e-33	N
rs62137063	19	18661342	A	G	0.44	cg25234359	19	18699219	0.53208	12.5806	0.04509	3.87e-33	N
rs2314663	19	18696055	A	G	0.253	cg25234359	19	18699219	0.61164	12.4965	0.04889	9.34e-33	N
rs12459017	19	18735764	T	C	0.274	cg25234359	19	18699219	0.58386	12.4487	0.04842	1.54e-32	N
rs34056711	19	18693901	G	C	0.252	cg25234359	19	18699219	0.60637	12.4186	0.04981	2.1e-32	N
rs1043192	19	18731658	A	C	0.443	cg25234359	19	18699219	-0.57521	-13.8364	0.04112	4.84e-39	N
rs709679	19	18726856	C	T	0.444	cg25234359	19	18699219	0.3526	7.71371	0.02613	3.79e-14	N
rs10423674	19	18817903	A	C	0.332	cg25234359	19	18699219	0.28705	5.85088	0.01547	7.23e-09	N
rs200298952	19	18694882	D	R	0.245	cg25234359	19	18699219	0.60819	12.2566	0.04878	1.13e-31	N
rs201294870	19	18694883	D	R	0.245	cg25234359	19	18699219	0.60819	12.2566	0.04878	1.13e-31	N
rs62137129	19	18708908	A	G	0.357	cg25234359	19	18699219	0.35845	7.67014	0.0199	5.2e-14	N
rs79637643	19	18783342	T	C	0.098	cg25234359	19	18699219	0.5681	7.66241	0.06004	5.5e-14	N
rs35701632	19	18896087	G	C	0.322	cg25234359	19	18699219	0.30804	6.14312	0.01792	1.3e-09	N
rs34071094	19	18756291	G	C	0.097	cg25234359	19	18699219	0.56798	7.64305	0.06008	6.33e-14	N
rs145536188	19	18502282	G	A	0.051	cg25234359	19	18699219	0.59459	5.59948	0	2.99e-08	N
rs72995446	19	18716141	A	C	0.348	cg25234359	19	18699219	0.35709	7.6093	0.01937	8.07e-14	N
rs113265722	19	18735214	I	R	0.479	cg25234359	19	18699219	-0.50716	-12.0054	0.03606	1.48e-30	N
rs886242	19	18702497	C	T	0.492	cg25234359	19	18699219	0.83707	23.6668	0.06293	1.88e-93	N
rs71332131	19	18717082	T	A	0.366	cg25234359	19	18699219	0.34805	7.57838	0.02278	1.01e-13	N
rs12461198	19	18800393	G	A	0.269	cg25234359	19	18699219	0.44726	9.20484	0.03996	3.17e-19	N
rs4808823	19	18698019	C	T	0.476	cg25234359	19	18699219	0.83241	23.3271	0.06221	1.98e-91	N
rs3220	19	18781193	T	C	0.106	cg25234359	19	18699219	0.60821	8.47271	0.06014	1.21e-16	N
rs10415257	19	18699489	C	T	0.476	cg25234359	19	18699219	0.83241	23.3271	0.06221	1.98e-91	N
rs34161998	19	18782726	D	R	0.306	cg25234359	19	18699219	0.43972	9.30015	0.04032	1.42e-19	N
rs58765850	19	18804197	I	R	0.412	cg25234359	19	18699219	-0.50502	-11.7659	0.03406	1.67e-29	N
rs10415320	19	18640573	A	G	0.254	cg25234359	19	18699219	0.29104	5.46826	0.03394	6.15e-08	N
rs10424229	19	18641582	T	C	0.254	cg25234359	19	18699219	0.29104	5.46826	0.03394	6.15e-08	N
rs11085244	19	18859680	A	G	0.28	cg25234359	19	18699219	-0.39564	-8.18818	0.02547	1.1e-15	N
rs1991017	19	18746593	T	A	0.351	cg25234359	19	18699219	-0.51799	-11.642	0.03603	5.77e-29	N
rs13382142	19	18516196	T	C	0.159	cg25234359	19	18699219	0.41328	6.7855	0.03562	2.31e-11	N
rs17683569	19	18714250	T	G	0.35	cg25234359	19	18699219	0.35044	7.50696	0.01846	1.68e-13	N
rs8101144	19	18715121	A	C	0.35	cg25234359	19	18699219	0.35044	7.50696	0.01846	1.68e-13	N
rs7250885	19	18914325	G	A	0.124	cg25234359	19	18699219	0.37207	5.61714	0.03062	2.71e-08	N
rs2314665	19	18690536	T	C	0.426	cg25234359	19	18699219	-0.82789	-22.3122	0.06128	2.01e-85	N
rs77111001	19	18729514	A	T	0.246	cg25234359	19	18699219	0.37418	7.48951	0.03302	1.9e-13	N
rs12609505	19	18674057	T	C	0.426	cg25234359	19	18699219	-0.82772	-22.3047	0.06114	2.23e-85	N
rs28711754	19	18674975	A	G	0.426	cg25234359	19	18699219	-0.82772	-22.3047	0.06114	2.23e-85	N
rs1468475	19	18679155	C	T	0.426	cg25234359	19	18699219	-0.82772	-22.3047	0.06114	2.23e-85	N
rs55888366	19	18681122	T	C	0.426	cg25234359	19	18699219	-0.82772	-22.3047	0.06114	2.23e-85	N
rs11086116	19	18672256	T	C	0.22	cg25234359	19	18699219	-0.59426	-11.5076	0.03848	2.19e-28	N
rs2238648	19	18715796	G	C	0.348	cg25234359	19	18699219	0.35038	7.474	0.01919	2.12e-13	N
rs56348569	19	18681316	I	R	0.427	cg25234359	19	18699219	-0.82807	-22.2839	0.0612	2.95e-85	N
rs12608925	19	18687533	G	T	0.426	cg25234359	19	18699219	-0.82914	-22.2672	0.06123	3.71e-85	N
rs71166527	19	18700866	D	R	0.26	cg25234359	19	18699219	0.6488	13.4185	0.05122	4.87e-37	N
rs7258589	19	18701499	T	C	0.26	cg25234359	19	18699219	0.6488	13.4185	0.05122	4.87e-37	N
rs10423852	19	18765147	G	A	0.391	cg25234359	19	18699219	0.32777	7.39186	0.01687	3.79e-13	N
rs34379688	19	18694043	C	T	0.279	cg25234359	19	18699219	0.53575	11.0992	0.04509	1.18e-26	N
rs4808841	19	18752383	A	G	0.303	cg25234359	19	18699219	0.45097	9.5164	0.04032	2.25e-20	N
rs2314666	19	18689904	T	C	0.399	cg25234359	19	18699219	-0.80029	-21.059	0.05848	4.38e-78	N
rs1473116	19	18782197	C	T	0.456	cg25234359	19	18699219	-0.48912	-11.0388	0.03542	2.12e-26	N
rs10402779	19	18740208	G	T	0.11	cg25234359	19	18699219	0.5975	8.43017	0.06023	1.69e-16	N
rs10401838	19	18740353	A	G	0.11	cg25234359	19	18699219	0.5975	8.43017	0.06023	1.69e-16	N
rs12976398	19	18711217	T	C	0.324	cg25234359	19	18699219	0.28847	5.93556	0.01169	4.43e-09	N
rs7258375	19	18731439	G	C	0.202	cg25234359	19	18699219	-0.56757	-10.7776	0.03407	2.54e-25	N
rs201477282	19	18729513	D	R	0.228	cg25234359	19	18699219	0.38333	7.3137	0.02619	6.54e-13	N
rs739638	19	18903808	A	T	0.412	cg25234359	19	18699219	-0.36603	-7.94921	0.02547	6.69e-15	N
rs12983476	19	18789592	T	C	0.305	cg25234359	19	18699219	0.43958	9.24553	0.03996	2.26e-19	N
rs113341342	19	18650810	C	T	0.101	cg25234359	19	18699219	0.53936	7.27466	0.06673	8.57e-13	N
rs117956919	19	18572355	T	C	0.051	cg25234359	19	18699219	0.60717	5.90465	0	5.3e-09	N
rs140067716	19	18625193	A	G	0.051	cg25234359	19	18699219	0.60717	5.90465	0	5.3e-09	N
rs74701207	19	18551039	C	T	0.165	cg25234359	19	18699219	-0.35514	-5.90401	0.02456	5.32e-09	N
rs202019334	19	18670720	D	R	0.143	cg25234359	19	18699219	0.52678	8.26024	0.04286	6.33e-16	N
rs11086115	19	18665638	T	G	0.414	cg25234359	19	18699219	-0.77465	-19.6352	0.05605	6.89e-70	N
rs12980154	19	18770119	T	C	0.376	cg25234359	19	18699219	0.35674	7.99828	0.02408	4.63e-15	N
rs7359896	19	18732325	T	C	0.458	cg25234359	19	18699219	-0.55317	-13.2361	0.03811	3.55e-36	N
rs11086119	19	18725827	G	C	0.128	cg25234359	19	18699219	0.49224	7.24329	0.04077	1.07e-12	N
rs141194744	19	18793695	D	R	0.319	cg25234359	19	18699219	0.45052	9.64216	0.04228	7.58e-21	N
rs12610715	19	18872917	G	A	0.226	cg25234359	19	18699219	0.32128	5.88347	0.01821	5.99e-09	N
rs7247659	19	18635975	A	G	0.222	cg25234359	19	18699219	-0.38823	-7.23425	0.02541	1.13e-12	N
rs6512272	19	18639229	A	G	0.246	cg25234359	19	18699219	-0.37541	-7.22677	0.02733	1.19e-12	N
rs2385178	19	18801813	A	G	0.454	cg25234359	19	18699219	-0.4528	-10.418	0.03183	7.28e-24	N
rs10221489	19	18826975	T	C	0.333	cg25234359	19	18699219	0.2879	5.86606	0.01576	6.63e-09	N
rs11668587	19	18829770	G	A	0.333	cg25234359	19	18699219	0.2879	5.86606	0.01576	6.63e-09	N
rs12976113	19	18767480	A	G	0.384	cg25234359	19	18699219	-0.4601	-10.3452	0.03212	1.42e-23	N
rs12981028	19	18741646	T	C	0.109	cg25234359	19	18699219	0.59669	8.38389	0.06023	2.43e-16	N
rs12973817	19	18742238	A	G	0.109	cg25234359	19	18699219	0.59669	8.38389	0.06023	2.43e-16	N
rs8104411	19	18889702	T	C	0.327	cg25234359	19	18699219	0.29048	5.8488	0.01218	7.32e-09	N
rs199620551	19	18804294	D	R	0.461	cg25234359	19	18699219	-0.44338	-10.2981	0.03097	2.19e-23	N
rs8100824	19	18749412	C	G	0.383	cg25234359	19	18699219	-0.45766	-10.2683	0.03214	2.87e-23	N
rs4808145	19	18749916	T	C	0.383	cg25234359	19	18699219	-0.45766	-10.2683	0.03214	2.87e-23	N
rs12977772	19	18675145	T	G	0.175	cg25234359	19	18699219	-0.58099	-10.211	0.03073	4.84e-23	N
rs10412053	19	18796256	T	C	0.443	cg25234359	19	18699219	-0.44581	-10.2059	0.03127	5.07e-23	N
rs10420228	19	18799388	G	A	0.444	cg25234359	19	18699219	-0.44734	-10.1915	0.03119	5.77e-23	N
rs757347	19	18791718	T	A	0.382	cg25234359	19	18699219	-0.45567	-10.186	0.03212	6.07e-23	N
rs11883401	19	18791768	C	G	0.382	cg25234359	19	18699219	-0.45465	-10.1687	0.03209	7.1e-23	N
rs200331191	19	18795692	I	R	0.442	cg25234359	19	18699219	-0.44477	-10.1605	0.03105	7.64e-23	N
chr19:18795693	19	18795693	I	R	0.442	cg25234359	19	18699219	-0.44477	-10.1605	0.03105	7.64e-23	N
rs10420951	19	18637618	C	G	0.202	cg25234359	19	18699219	-0.40602	-7.25245	0.02486	1e-12	N
rs757350	19	18774810	G	A	0.383	cg25234359	19	18699219	-0.45284	-10.1143	0.03195	1.16e-22	N
rs6510995	19	18770776	G	A	0.383	cg25234359	19	18699219	-0.45114	-10.1026	0.03147	1.29e-22	N
rs7257812	19	18787372	A	G	0.384	cg25234359	19	18699219	-0.45134	-10.0991	0.0315	1.33e-22	N
rs2385179	19	18787978	T	C	0.383	cg25234359	19	18699219	-0.45134	-10.0991	0.0315	1.33e-22	N
rs10419226	19	18803172	T	G	0.451	cg25234359	19	18699219	-0.43498	-10.0541	0.03019	1.99e-22	N
rs3829671	19	18777667	T	C	0.384	cg25234359	19	18699219	-0.44934	-10.0485	0.03133	2.09e-22	N
rs10421503	19	18778445	C	G	0.384	cg25234359	19	18699219	-0.44934	-10.0485	0.03133	2.09e-22	N
rs12610845	19	18772573	A	G	0.3	cg25234359	19	18699219	0.45423	9.57828	0.04053	1.32e-20	N
rs2079015	19	18691320	C	T	0.426	cg25234359	19	18699219	-0.82789	-22.3122	0.06128	2.01e-85	N
rs10423102	19	18757308	C	G	0.384	cg25234359	19	18699219	0.34053	7.63993	0.01714	6.47e-14	N
rs12974161	19	18749727	G	C	0.304	cg25234359	19	18699219	0.45316	9.56455	0.04072	1.48e-20	N
rs7257195	19	18908786	C	T	0.132	cg25234359	19	18699219	0.37749	5.78746	0.03072	1.04e-08	N
rs11878358	19	18874483	A	G	0.226	cg25234359	19	18699219	0.32128	5.88347	0.01821	5.99e-09	N
rs11085236	19	18751305	T	G	0.374	cg25234359	19	18699219	-0.44067	-9.79762	0.03137	1.95e-21	N
rs889364	19	18761993	T	C	0.374	cg25234359	19	18699219	-0.44067	-9.79762	0.03137	1.95e-21	N
rs10854003	19	18763596	T	C	0.374	cg25234359	19	18699219	-0.44067	-9.79762	0.03137	1.95e-21	N
rs7248611	19	18711378	G	A	0.379	cg25234359	19	18699219	0.37423	8.32287	0.02153	3.91e-16	N
rs11668617	19	18746522	A	G	0.304	cg25234359	19	18699219	0.45427	9.58719	0.04112	1.22e-20	N
rs2214524	19	18787661	C	A	0.375	cg25234359	19	18699219	-0.44006	-9.7673	0.03174	2.54e-21	N
rs4808147	19	18766521	T	C	0.375	cg25234359	19	18699219	-0.43809	-9.72561	0.03166	3.66e-21	N
rs71332133	19	18750442	G	A	0.303	cg25234359	19	18699219	0.45097	9.5164	0.04032	2.25e-20	N
rs1473115	19	18781913	C	T	0.32	cg25234359	19	18699219	0.4526	9.71525	0.04276	4.01e-21	N
rs4808842	19	18752461	G	T	0.303	cg25234359	19	18699219	0.45097	9.5164	0.04032	2.25e-20	N
rs8102046	19	18795578	T	G	0.433	cg25234359	19	18699219	-0.42456	-9.65133	0.02882	7e-21	N
rs10419977	19	18719009	T	C	0.135	cg25234359	19	18699219	0.61812	9.63345	0.05611	8.17e-21	N
rs7246437	19	18786784	A	G	0.375	cg25234359	19	18699219	-0.43423	-9.62969	0.03166	8.45e-21	N
rs6510996	19	18788208	A	G	0.374	cg25234359	19	18699219	-0.43423	-9.62969	0.03166	8.45e-21	N
rs2283617	19	18706504	A	G	0.224	cg25234359	19	18699219	0.45944	8.82608	0.0393	7.23e-18	N
rs12462890	19	18698165	T	C	0.226	cg25234359	19	18699219	0.48482	9.59753	0.04407	1.12e-20	N
rs3761033	19	18699157	T	C	0.226	cg25234359	19	18699219	0.48482	9.59753	0.04407	1.12e-20	N
rs8102768	19	18796177	A	T	0.319	cg25234359	19	18699219	0.44788	9.58339	0.04199	1.26e-20	N
rs4808822	19	18697778	T	A	0.225	cg25234359	19	18699219	0.48156	9.52372	0.04406	2.11e-20	N
rs10403231	19	18765290	G	C	0.302	cg25234359	19	18699219	0.45106	9.52195	0.04072	2.14e-20	N
rs4808146	19	18750165	T	C	0.303	cg25234359	19	18699219	0.45097	9.5164	0.04032	2.25e-20	N
rs889362	19	18758255	T	C	0.303	cg25234359	19	18699219	0.45097	9.5164	0.04032	2.25e-20	N
rs11085237	19	18758574	C	G	0.303	cg25234359	19	18699219	0.45097	9.5164	0.04032	2.25e-20	N
rs889363	19	18761276	A	G	0.303	cg25234359	19	18699219	0.45097	9.5164	0.04032	2.25e-20	N
rs148634145	19	18448018	D	R	0.139	cg25234359	19	18699219	0.38956	5.72738	0.00468	1.46e-08	N
rs11085239	19	18772741	T	G	0.302	cg25234359	19	18699219	0.4503	9.50754	0.04032	2.43e-20	N
rs3795026	19	18780769	C	T	0.316	cg25234359	19	18699219	0.44089	9.47792	0.04099	3.13e-20	N
rs1076234	19	18774860	G	A	0.303	cg25234359	19	18699219	0.44772	9.43982	0.04032	4.34e-20	N
rs199607273	19	18793694	D	R	0.323	cg25234359	19	18699219	0.43853	9.42601	0.04122	4.88e-20	N
rs2891698	19	18787981	G	A	0.466	cg25234359	19	18699219	-0.40555	-9.37124	0.02717	7.79e-20	N
rs2074177	19	18727289	G	A	0.237	cg25234359	19	18699219	0.47698	9.37093	0.04007	7.81e-20	N
rs58333825	19	18718711	T	C	0.118	cg25234359	19	18699219	0.64086	9.34992	0.06757	9.33e-20	N
rs10423676	19	18785931	A	T	0.306	cg25234359	19	18699219	0.44162	9.31747	0.04124	1.23e-19	N
rs79802726	19	18654587	T	G	0.166	cg25234359	19	18699219	-0.54766	-9.29151	0.0299	1.53e-19	N
rs76615278	19	18654588	A	G	0.166	cg25234359	19	18699219	-0.54766	-9.29151	0.0299	1.53e-19	N
rs10402536	19	18800859	A	G	0.305	cg25234359	19	18699219	0.43958	9.24553	0.03996	2.26e-19	N
rs12052075	19	18802069	C	T	0.305	cg25234359	19	18699219	0.43958	9.24553	0.03996	2.26e-19	N
rs7249956	19	18715203	A	C	0.207	cg25234359	19	18699219	0.43708	8.26658	0.03704	6.03e-16	N
rs80121641	19	18717832	A	G	0.207	cg25234359	19	18699219	0.43708	8.26658	0.03704	6.03e-16	N
rs200115474	19	18796176	D	R	0.313	cg25234359	19	18699219	0.43682	9.23703	0.04085	2.42e-19	N
rs4808828	19	18721492	A	G	0.207	cg25234359	19	18699219	0.43708	8.26658	0.03704	6.03e-16	N
rs11086113	19	18650692	T	C	0.255	cg25234359	19	18699219	0.29944	5.67398	0.03443	1.98e-08	N
rs10423271	19	18803400	C	A	0.303	cg25234359	19	18699219	0.43756	9.20851	0.0396	3.08e-19	N
rs2014914	19	18802798	T	C	0.302	cg25234359	19	18699219	0.43683	9.1946	0.03953	3.46e-19	N
rs76092567	19	18695324	A	G	0.12	cg25234359	19	18699219	0.4867	6.86736	0.03535	1.35e-11	N
rs2081191	19	18745075	A	G	0.462	cg25234359	19	18699219	-0.39872	-9.14104	0.02701	5.41e-19	N
rs730079	19	18903495	C	G	0.363	cg25234359	19	18699219	-0.42292	-9.12776	0.0286	6.05e-19	N
rs1076235	19	18775077	T	C	0.302	cg25234359	19	18699219	0.44637	9.38319	0.03996	7.03e-20	N
rs10409392	19	18699333	A	C	0.44	cg25234359	19	18699219	-0.91791	-26.8846	0.0638	9.22e-113	N
rs10407322	19	18698221	T	C	0.454	cg25234359	19	18699219	-0.89407	-25.8829	0.06371	9.94e-107	N
rs1966500	19	18735666	C	T	0.449	cg25234359	19	18699219	0.31196	6.81514	0.01839	1.9e-11	N
rs71951142	19	18719901	D	R	0.109	cg25234359	19	18699219	0.64154	9.06039	0.0671	1.06e-18	N
rs60941598	19	18725488	A	G	0.109	cg25234359	19	18699219	0.64154	9.06039	0.0671	1.06e-18	N
rs34863656	19	18728254	A	G	0.109	cg25234359	19	18699219	0.64154	9.06039	0.0671	1.06e-18	N
rs2074174	19	18699990	T	C	0.498	cg25234359	19	18699219	-0.86377	-24.8494	0.06378	1.6e-100	N
rs2074175	19	18700047	A	G	0.498	cg25234359	19	18699219	-0.86377	-24.8494	0.06378	1.6e-100	N
rs112698485	19	18701056	D	R	0.492	cg25234359	19	18699219	0.85939	24.5595	0.06308	8.75e-99	N
rs200709300	19	18701019	D	R	0.496	cg25234359	19	18699219	0.85231	24.3209	0.06308	2.34e-97	N
rs10407212	19	18699445	A	G	0.476	cg25234359	19	18699219	0.83241	23.3271	0.06221	1.98e-91	N
rs2079016	19	18691363	G	A	0.427	cg25234359	19	18699219	-0.82762	-22.3282	0.06123	1.62e-85	N
rs886443	19	18783785	A	G	0.393	cg25234359	19	18699219	-0.42422	-9.37275	0.02899	7.69e-20	N
rs4629093	19	18690771	A	G	0.426	cg25234359	19	18699219	-0.82789	-22.3122	0.06128	2.01e-85	N
rs35867875	19	18676340	C	A	0.426	cg25234359	19	18699219	-0.82772	-22.3047	0.06114	2.23e-85	N
rs3761034	19	18680478	G	T	0.426	cg25234359	19	18699219	-0.82772	-22.3047	0.06114	2.23e-85	N
rs2057649	19	18689830	T	C	0.427	cg25234359	19	18699219	-0.82824	-22.2914	0.06134	2.67e-85	N
rs7258573	19	18686587	T	C	0.425	cg25234359	19	18699219	-0.8288	-22.2881	0.06117	2.79e-85	N
rs7254004	19	18686621	G	A	0.425	cg25234359	19	18699219	-0.8288	-22.2881	0.06117	2.79e-85	N
rs3803917	19	18669883	T	C	0.427	cg25234359	19	18699219	-0.82807	-22.2839	0.0612	2.95e-85	N
rs58782998	19	18674607	C	T	0.427	cg25234359	19	18699219	-0.82807	-22.2839	0.0612	2.95e-85	N
rs55724121	19	18675364	C	T	0.427	cg25234359	19	18699219	-0.82807	-22.2839	0.0612	2.95e-85	N
rs62137086	19	18675612	T	G	0.427	cg25234359	19	18699219	-0.82807	-22.2839	0.0612	2.95e-85	N
rs35875334	19	18676196	C	T	0.427	cg25234359	19	18699219	-0.82807	-22.2839	0.0612	2.95e-85	N
rs7648	19	18679379	C	G	0.427	cg25234359	19	18699219	-0.82807	-22.2839	0.0612	2.95e-85	N
rs7247557	19	18681471	G	A	0.427	cg25234359	19	18699219	-0.82807	-22.2839	0.0612	2.95e-85	N
rs11667551	19	18682342	C	T	0.427	cg25234359	19	18699219	-0.82807	-22.2839	0.0612	2.95e-85	N
rs11672297	19	18686810	C	T	0.426	cg25234359	19	18699219	-0.82914	-22.2672	0.06123	3.71e-85	N
rs12150991	19	18688027	C	T	0.426	cg25234359	19	18699219	-0.82914	-22.2672	0.06123	3.71e-85	N
rs4808137	19	18688847	A	C	0.425	cg25234359	19	18699219	-0.83039	-22.2579	0.06134	4.21e-85	N
rs2302055	19	18684563	C	T	0.425	cg25234359	19	18699219	-0.82601	-22.1651	0.06117	1.48e-84	N
rs59798925	19	18671740	C	T	0.429	cg25234359	19	18699219	-0.82629	-22.16	0.06139	1.59e-84	N
rs7258480	19	18692666	A	G	0.403	cg25234359	19	18699219	-0.81979	-21.9005	0.05993	5.31e-83	N
rs36050418	19	18676240	C	T	0.43	cg25234359	19	18699219	-0.81888	-21.8985	0.06111	5.46e-83	N
rs2314664	19	18691942	A	G	0.398	cg25234359	19	18699219	-0.80797	-21.2506	0.05875	3.36e-79	N
rs6554	19	18685964	G	T	0.4	cg25234359	19	18699219	-0.80783	-21.2244	0.05891	4.78e-79	N
rs8109364	19	18667472	G	A	0.399	cg25234359	19	18699219	-0.80473	-21.1237	0.05833	1.84e-78	N
rs3761036	19	18668135	C	G	0.399	cg25234359	19	18699219	-0.80473	-21.1237	0.05833	1.84e-78	N
rs2058077	19	18671055	C	T	0.4	cg25234359	19	18699219	-0.80473	-21.1237	0.05833	1.84e-78	N
rs28451415	19	18674985	A	G	0.399	cg25234359	19	18699219	-0.80473	-21.1237	0.05833	1.84e-78	N
rs2314667	19	18678970	A	G	0.4	cg25234359	19	18699219	-0.80473	-21.1237	0.05833	1.84e-78	N
rs2283616	19	18682495	A	C	0.4	cg25234359	19	18699219	-0.80473	-21.1237	0.05833	1.84e-78	N
rs10425018	19	18687175	T	C	0.4	cg25234359	19	18699219	-0.80462	-21.1195	0.05901	1.95e-78	N
rs8110371	19	18667272	A	C	0.4	cg25234359	19	18699219	-0.80479	-21.098	0.05891	2.6e-78	N
rs8110374	19	18667281	A	C	0.4	cg25234359	19	18699219	-0.80479	-21.098	0.05891	2.6e-78	N
rs10414427	19	18660566	T	C	0.435	cg25234359	19	18699219	-0.80433	-21.0944	0.0611	2.73e-78	N
rs10402321	19	18663499	G	A	0.437	cg25234359	19	18699219	-0.80227	-20.9965	0.06096	1.01e-77	N
rs11086114	19	18665440	G	T	0.437	cg25234359	19	18699219	-0.80227	-20.9965	0.06096	1.01e-77	N
rs62137090	19	18677057	A	G	0.446	cg25234359	19	18699219	-0.7867	-20.9859	0.05986	1.17e-77	N
rs144474740	19	18695690	T	C	0.072	cg25234359	19	18699219	-0.49236	-5.6086	0.03526	2.85e-08	N
rs7253088	19	18676251	T	C	0.403	cg25234359	19	18699219	-0.79426	-20.7348	0.05755	3.33e-76	N
rs1862644	19	18724315	A	C	0.461	cg25234359	19	18699219	0.39879	8.95088	0.02621	2.61e-18	N
rs1862645	19	18724316	G	C	0.461	cg25234359	19	18699219	0.39879	8.95088	0.02621	2.61e-18	N
rs4808821	19	18688985	C	T	0.204	cg25234359	19	18699219	-0.60791	-11.356	0.03878	9.74e-28	N
rs62137091	19	18677067	C	T	0.418	cg25234359	19	18699219	-0.76688	-19.9362	0.05663	1.32e-71	N
rs28884574	19	18664434	C	G	0.41	cg25234359	19	18699219	-0.77652	-19.8449	0.05733	4.39e-71	N
rs35611322	19	18729693	T	C	0.109	cg25234359	19	18699219	0.63359	8.93628	0.06702	2.94e-18	N
rs80335551	19	18730511	A	G	0.109	cg25234359	19	18699219	0.63359	8.93628	0.06702	2.94e-18	N
rs2240012	19	18883593	T	C	0.205	cg25234359	19	18699219	0.31351	5.59929	0.01752	3e-08	N
rs8108207	19	18709768	A	G	0.378	cg25234359	19	18699219	0.37323	8.28108	0.0215	5.39e-16	N
rs28861428	19	18694634	T	C	0.254	cg25234359	19	18699219	0.61127	12.5386	0.05005	6.01e-33	N
rs56770562	19	18729512	T	A	0.112	cg25234359	19	18699219	0.62834	8.90911	0.06709	3.67e-18	N
rs7253677	19	18721790	G	C	0.216	cg25234359	19	18699219	0.46242	8.89983	0.03754	3.96e-18	N
rs2002632	19	18702674	A	G	0.217	cg25234359	19	18699219	0.462	8.88859	0.04022	4.34e-18	N
rs116986030	19	18504410	A	G	0.052	cg25234359	19	18699219	0.56125	5.4695	0	6.11e-08	N
rs886243	19	18702501	A	G	0.212	cg25234359	19	18699219	0.46037	8.73393	0.03809	1.52e-17	N
rs7247346	19	18707878	A	C	0.349	cg25234359	19	18699219	-0.73965	-18.5431	0.04696	9.93e-64	N
rs7252535	19	18703674	G	A	0.216	cg25234359	19	18699219	0.4587	8.81641	0.03998	7.82e-18	N
rs8107912	19	18707048	C	T	0.361	cg25234359	19	18699219	0.36791	7.97133	0.02023	5.67e-15	N
rs876982	19	18782377	A	G	0.384	cg25234359	19	18699219	-0.45134	-10.0991	0.0315	1.33e-22	N
rs4808140	19	18730563	A	G	0.223	cg25234359	19	18699219	0.45106	8.74919	0.03753	1.35e-17	N
rs4808141	19	18730695	A	G	0.223	cg25234359	19	18699219	0.45106	8.74919	0.03753	1.35e-17	N
rs10414298	19	18907926	C	T	0.129	cg25234359	19	18699219	0.36291	5.54949	0.03067	3.94e-08	N
rs10424080	19	18518778	T	C	0.283	cg25234359	19	18699219	0.33127	6.65397	0.0302	5.42e-11	N
rs3170474	19	18703077	T	C	0.413	cg25234359	19	18699219	-0.68405	-17.3261	0.04642	5.01e-57	N
rs6417264	19	18703503	T	C	0.414	cg25234359	19	18699219	-0.6816	-17.2823	0.04641	8.66e-57	N
rs7252198	19	18703773	C	T	0.414	cg25234359	19	18699219	-0.6816	-17.2823	0.04641	8.66e-57	N
rs4808837	19	18741502	C	T	0.433	cg25234359	19	18699219	0.33107	7.17731	0.02304	1.68e-12	N
rs12610537	19	18687225	T	A	0.161	cg25234359	19	18699219	0.51705	8.64986	0.04459	2.99e-17	N
rs4808840	19	18744304	A	G	0.415	cg25234359	19	18699219	0.30939	6.62964	0.01904	6.33e-11	N
rs62123870	19	18618565	C	T	0.073	cg25234359	19	18699219	-0.57818	-6.618	0.04702	6.82e-11	N
rs11667834	19	18730843	A	G	0.42	cg25234359	19	18699219	0.32039	6.90576	0.02003	1.05e-11	N
rs983141	19	18640360	G	A	0.255	cg25234359	19	18699219	0.29306	5.50784	0.03398	4.96e-08	N
rs2238650	19	18716206	A	G	0.415	cg25234359	19	18699219	-0.67487	-16.9661	0.04496	4.42e-55	N
rs4808824	19	18719730	T	C	0.415	cg25234359	19	18699219	-0.67417	-16.8812	0.04504	1.26e-54	N
rs7256319	19	18704528	C	T	0.414	cg25234359	19	18699219	-0.67001	-16.8781	0.04504	1.31e-54	N
rs1989888	19	18902473	C	T	0.384	cg25234359	19	18699219	-0.42507	-9.26255	0.02886	1.95e-19	N
rs12327738	19	18895218	A	G	0.318	cg25234359	19	18699219	0.31332	6.2124	0.01096	8.54e-10	N
rs79032244	19	18635765	T	C	0.262	cg25234359	19	18699219	0.35343	6.59484	0.03197	7.91e-11	N
rs4808138	19	18720981	T	C	0.416	cg25234359	19	18699219	-0.66861	-16.6332	0.04523	2.68e-53	N
rs3761032	19	18721314	G	A	0.416	cg25234359	19	18699219	-0.66861	-16.6332	0.04523	2.68e-53	N
rs111627296	19	18743386	A	C	0.112	cg25234359	19	18699219	0.60187	8.5314	0.06019	7.65e-17	N
rs34131922	19	18744901	A	G	0.111	cg25234359	19	18699219	0.60187	8.5314	0.06019	7.65e-17	N
rs271620	19	18633437	C	A	0.201	cg25234359	19	18699219	-0.37383	-6.57559	0.02556	8.95e-11	N
rs4808839	19	18744288	C	T	0.415	cg25234359	19	18699219	0.30659	6.57276	0.01901	9.11e-11	N
rs7250192	19	18723325	T	C	0.417	cg25234359	19	18699219	-0.66285	-16.4007	0.04457	4.61e-52	N
rs916791	19	18724157	A	G	0.448	cg25234359	19	18699219	0.38108	8.47648	0.02346	1.18e-16	N
rs10412558	19	18907879	T	C	0.128	cg25234359	19	18699219	0.3605	5.47317	0.03067	5.99e-08	N
rs7250623	19	18707973	T	C	0.434	cg25234359	19	18699219	-0.65122	-16.2839	0.04355	1.91e-51	N
rs10422974	19	18640467	C	T	0.254	cg25234359	19	18699219	0.29104	5.46826	0.03394	6.15e-08	N
rs67567163	19	18708011	D	R	0.434	cg25234359	19	18699219	-0.65122	-16.2634	0.04365	2.45e-51	N
rs7256986	19	18829733	G	A	0.259	cg25234359	19	18699219	-0.42655	-8.53854	0.02434	7.23e-17	N
rs6511002	19	18902592	T	G	0.403	cg25234359	19	18699219	-0.38574	-8.43307	0.02789	1.66e-16	N
rs7256751	19	18739497	T	C	0.11	cg25234359	19	18699219	0.5975	8.43017	0.06023	1.69e-16	N
rs8106194	19	18738321	T	C	0.11	cg25234359	19	18699219	0.59785	8.41873	0.06028	1.85e-16	N
rs7248037	19	18711203	C	G	0.446	cg25234359	19	18699219	-0.59501	-14.4793	0.04119	3.42e-42	N
rs11086120	19	18737139	T	C	0.335	cg25234359	19	18699219	-0.66879	-15.7711	0.0437	9.27e-49	N
rs8106957	19	18738246	T	C	0.334	cg25234359	19	18699219	-0.66639	-15.7066	0.04349	2e-48	N
rs2314662	19	18702515	C	T	0.203	cg25234359	19	18699219	0.4502	8.37906	0.03708	2.53e-16	N
rs12983566	19	18743869	T	C	0.11	cg25234359	19	18699219	0.59412	8.37822	0.06023	2.54e-16	N
rs2238647	19	18710535	A	G	0.207	cg25234359	19	18699219	0.43708	8.26658	0.03704	6.03e-16	N
rs8109611	19	18713484	A	G	0.207	cg25234359	19	18699219	0.43708	8.26658	0.03704	6.03e-16	N
rs8110573	19	18713593	T	C	0.207	cg25234359	19	18699219	0.43708	8.26658	0.03704	6.03e-16	N
rs7246833	19	18715082	G	C	0.207	cg25234359	19	18699219	0.43708	8.26658	0.03704	6.03e-16	N
rs12461284	19	18715163	A	G	0.207	cg25234359	19	18699219	0.43708	8.26658	0.03704	6.03e-16	N
rs2051816	19	18835117	T	C	0.272	cg25234359	19	18699219	-0.39938	-8.23772	0.02689	7.53e-16	N
rs10412858	19	18759279	T	C	0.351	cg25234359	19	18699219	-0.39326	-8.64084	0.02816	3.21e-17	N
rs11666943	19	18694433	A	G	0.252	cg25234359	19	18699219	0.61037	12.4653	0.04889	1.29e-32	N
rs2238649	19	18715809	T	C	0.378	cg25234359	19	18699219	0.37094	8.202	0.02227	9.9e-16	N
rs12976741	19	18767477	A	G	0.375	cg25234359	19	18699219	0.36349	8.16861	0.02412	1.28e-15	N
rs12974777	19	18765663	T	C	0.375	cg25234359	19	18699219	0.36381	8.1592	0.0246	1.37e-15	N
chr19:18831679	19	18831679	I	R	0.264	cg25234359	19	18699219	-0.4041	-8.13153	0.02396	1.69e-15	N
rs3803916	19	18669987	A	G	0.156	cg25234359	19	18699219	0.52183	8.62567	0.04335	3.62e-17	N
rs3761031	19	18721451	A	G	0.317	cg25234359	19	18699219	0.58742	13.7927	0.04872	7.87e-39	N

## Sheet: chr15  98195808-98196247
SNP	SNP Chr	SNP Pos	A1	A2	MAF	CpG	CpG Chr	CpG Pos	beta	t-stat	Effect Size	p-value	Trans
rs7174700	15	98196379	T	C	0.299	cg00744413	15	98196022	-0.29833	-5.89914	0.00671	5.47e-09	N
rs682869	15	98201226	T	C	0.391	cg00744413	15	98196022	0.27424	5.87079	0.00522	6.45e-09	N
rs601963	15	98199833	G	A	0.393	cg00744413	15	98196022	0.27339	5.85922	0.00522	6.89e-09	N
rs1507123	15	98204022	C	T	0.428	cg00744413	15	98196022	0.26554	5.63076	0.00521	2.52e-08	N
rs2119613	15	98176438	A	C	0.31	cg00744413	15	98196022	-0.26822	-5.54681	0.00661	4e-08	N
rs72767024	15	98190759	C	G	0.328	cg00744413	15	98196022	-0.27313	-5.72446	0.00635	1.49e-08	N
rs975641	15	98407439	G	C	0.143	cg00744413	15	98196022	0.39978	6.467	0.00554	1.78e-10	N
rs67895232	15	98417826	C	G	0.124	cg00744413	15	98196022	0.49942	7.47597	0.00906	2.09e-13	N
rs28414683	15	98424204	C	T	0.122	cg00744413	15	98196022	0.48753	7.44137	0.00852	2.67e-13	N
rs66502176	15	98420078	A	G	0.128	cg00744413	15	98196022	0.47705	7.27956	0.00879	8.29e-13	N
rs67564423	15	98420220	G	A	0.128	cg00744413	15	98196022	0.47705	7.27956	0.00879	8.29e-13	N
rs67482811	15	98420504	A	G	0.128	cg00744413	15	98196022	0.47705	7.27956	0.00879	8.29e-13	N
rs7497359	15	98422345	A	G	0.128	cg00744413	15	98196022	0.47705	7.27956	0.00879	8.29e-13	N
rs9920885	15	98418953	A	C	0.262	cg00744413	15	98196022	-0.35498	-6.99352	0.00553	5.83e-12	N
rs57339193	15	98426040	T	C	0.138	cg00744413	15	98196022	0.43849	6.9575	0.0065	7.42e-12	N
rs28735994	15	98404879	A	T	0.17	cg00744413	15	98196022	0.40344	6.94447	0.00659	8.09e-12	N
rs10852070	15	98414849	T	C	0.273	cg00744413	15	98196022	-0.34784	-6.85717	0.00522	1.44e-11	N
rs4965091	15	98195847	A	G	0.431	cg00744413	15	98196022	0.29984	6.56465	0.00529	9.59e-11	N
rs11631908	15	98405019	A	T	0.141	cg00744413	15	98196022	0.40996	6.54364	0.00558	1.1e-10	N
rs11636606	15	98405290	C	A	0.21	cg00744413	15	98196022	0.33633	6.25186	0.00504	6.72e-10	N
rs28618239	15	98404924	C	T	0.206	cg00744413	15	98196022	0.33305	6.17864	0.00501	1.05e-09	N
rs11636593	15	98404996	G	C	0.335	cg00744413	15	98196022	-0.35254	-7.32964	0.00597	5.85e-13	N
rs67895232	15	98417826	C	G	0.124	cg08064292	15	98196234	0.49328	7.42427	0.00835	3.01e-13	N
rs66502176	15	98420078	A	G	0.128	cg08064292	15	98196234	0.46164	7.07329	0.00738	3.41e-12	N
rs67564423	15	98420220	G	A	0.128	cg08064292	15	98196234	0.46164	7.07329	0.00738	3.41e-12	N
rs67482811	15	98420504	A	G	0.128	cg08064292	15	98196234	0.46164	7.07329	0.00738	3.41e-12	N
rs7497359	15	98422345	A	G	0.128	cg08064292	15	98196234	0.46164	7.07329	0.00738	3.41e-12	N
rs28414683	15	98424204	C	T	0.122	cg08064292	15	98196234	0.46092	7.05253	0.00565	3.92e-12	N
rs28735994	15	98404879	A	T	0.17	cg08064292	15	98196234	0.40042	6.93251	0.00528	8.76e-12	N
rs11631908	15	98405019	A	T	0.141	cg08064292	15	98196234	0.42911	6.91063	0.00577	1.01e-11	N
rs975641	15	98407439	G	C	0.143	cg08064292	15	98196234	0.41514	6.77202	0.00577	2.52e-11	N
rs57339193	15	98426040	T	C	0.138	cg08064292	15	98196234	0.42099	6.70514	0.00516	3.9e-11	N
rs28618239	15	98404924	C	T	0.206	cg08064292	15	98196234	0.35693	6.6879	0.00652	4.36e-11	N
rs11636606	15	98405290	C	A	0.21	cg08064292	15	98196234	0.35365	6.63271	0.00659	6.21e-11	N
rs11824676	11	29109422	G	A	0.021	cg11832956	15	98196077	-0.617	-5.60144	0	2.96e-08	Y
rs11820051	11	29109430	A	G	0.021	cg11832956	15	98196077	-0.617	-5.60144	0	2.96e-08	Y
rs57284889	15	98196899	T	C	0.141	cg14866032	15	98195808	-0.39151	-5.96017	0.04226	3.84e-09	N
rs11414097	15	98162661	I	R	0.408	cg14866032	15	98195808	-0.28038	-5.94926	0.03716	4.09e-09	N
rs8042080	15	98200503	T	G	0.325	cg14866032	15	98195808	-0.29252	-5.94839	0.04209	4.11e-09	N
rs59597867	15	98166053	A	G	0.406	cg14866032	15	98195808	-0.28056	-5.94701	0.03637	4.14e-09	N
rs1995295	15	98170207	C	T	0.406	cg14866032	15	98195808	-0.27967	-5.92101	0.03533	4.82e-09	N
rs72767033	15	98199809	T	G	0.301	cg14866032	15	98195808	-0.29411	-5.92077	0.04574	4.83e-09	N
rs2197056	15	98192384	T	C	0.283	cg14866032	15	98195808	-0.29653	-5.87848	0.03147	6.17e-09	N
rs12904418	15	98159737	A	C	0.442	cg14866032	15	98195808	-0.27683	-5.86152	0.03218	6.8e-09	N
rs10444874	15	98192999	G	A	0.159	cg14866032	15	98195808	-0.36492	-5.77665	0.0422	1.11e-08	N
rs619436	15	98198220	A	G	0.226	cg14866032	15	98195808	-0.31741	-5.76537	0.02716	1.18e-08	N
rs667931	15	98202210	A	G	0.192	cg14866032	15	98195808	-0.33954	-5.7176	0.02539	1.55e-08	N
rs58684327	15	98196718	G	A	0.175	cg14866032	15	98195808	-0.34955	-5.68805	0.02627	1.83e-08	N
rs6496242	15	98196591	A	G	0.176	cg14866032	15	98195808	-0.34839	-5.67683	0.02627	1.94e-08	N
rs633567	15	98197366	C	G	0.176	cg14866032	15	98195808	-0.34839	-5.67683	0.02627	1.94e-08	N
rs633146	15	98197450	T	C	0.176	cg14866032	15	98195808	-0.34839	-5.67683	0.02627	1.94e-08	N
rs28542612	15	98173029	G	A	0.165	cg14866032	15	98195808	-0.35909	-5.67499	0.04168	1.96e-08	N
rs6496244	15	98211530	G	A	0.413	cg14866032	15	98195808	0.27654	5.6661	0.04186	2.07e-08	N
rs11854727	15	98209237	T	C	0.399	cg14866032	15	98195808	0.2752	5.6546	0.04173	2.2e-08	N
rs12917491	15	98209735	A	G	0.399	cg14866032	15	98195808	0.2752	5.6546	0.04173	2.2e-08	N
rs537815	15	98199362	A	G	0.175	cg14866032	15	98195808	-0.34738	-5.62849	0.03096	2.55e-08	N
rs604143	15	98199370	A	T	0.175	cg14866032	15	98195808	-0.34738	-5.62849	0.03096	2.55e-08	N
rs147568828	15	98199379	D	R	0.175	cg14866032	15	98195808	-0.34738	-5.62849	0.03096	2.55e-08	N
rs8029842	15	98202322	C	T	0.138	cg14866032	15	98195808	-0.37419	-5.62522	0.03516	2.59e-08	N
rs78882114	15	98203045	A	G	0.14	cg14866032	15	98195808	-0.37279	-5.61778	0.03516	2.7e-08	N
rs76379848	15	98203495	C	A	0.14	cg14866032	15	98195808	-0.37279	-5.61778	0.03516	2.7e-08	N
rs12441594	15	98198885	G	A	0.193	cg14866032	15	98195808	-0.31915	-5.61182	0.03202	2.8e-08	N
rs7171071	15	98168499	C	T	0.129	cg14866032	15	98195808	-0.39265	-5.59683	0.05655	3.04e-08	N
rs2119618	15	98169217	T	A	0.129	cg14866032	15	98195808	-0.39265	-5.59683	0.05655	3.04e-08	N
rs8034833	15	98194380	G	T	0.28	cg14866032	15	98195808	-0.28335	-5.59215	0.02687	3.12e-08	N
rs2895481	15	98194487	A	T	0.28	cg14866032	15	98195808	-0.28335	-5.59215	0.02687	3.12e-08	N
rs72767018	15	98168674	A	T	0.217	cg14866032	15	98195808	-0.31459	-5.58713	0.03148	3.21e-08	N
rs604224	15	98199303	T	C	0.178	cg14866032	15	98195808	-0.33928	-5.56072	0.02025	3.71e-08	N
rs537596	15	98199437	C	G	0.178	cg14866032	15	98195808	-0.33928	-5.56072	0.02025	3.71e-08	N
rs602926	15	98199593	A	C	0.178	cg14866032	15	98195808	-0.33928	-5.56072	0.02025	3.71e-08	N
rs8023575	15	98201006	C	T	0.192	cg14866032	15	98195808	-0.31693	-5.54312	0.02819	4.08e-08	N
rs289490	15	98194660	A	G	0.301	cg14866032	15	98195808	-0.27168	-5.51745	0.02628	4.7e-08	N
rs2119613	15	98176438	A	C	0.31	cg14866032	15	98195808	-0.33684	-6.92733	0.04727	9.07e-12	N
rs1553261	15	98167490	A	T	0.12	cg14866032	15	98195808	-0.39459	-5.49076	0.06734	5.44e-08	N
rs2218243	15	98166519	C	G	0.182	cg14866032	15	98195808	-0.33627	-5.4842	0.03684	5.64e-08	N
rs634418	15	98197159	C	T	0.199	cg14866032	15	98195808	-0.31999	-5.47725	0.03143	5.86e-08	N
rs586637	15	98200914	T	C	0.25	cg14866032	15	98195808	-0.29069	-5.45897	0.02831	6.47e-08	N
rs12438802	15	98199185	C	T	0.14	cg14866032	15	98195808	-0.38458	-5.81048	0.03528	9.12e-09	N
rs117160889	20	14266087	C	T	0.029	cg14866032	15	98195808	0.8399	5.98051	0	3.41e-09	Y
rs78068519	20	14281854	G	A	0.029	cg14866032	15	98195808	0.8399	5.98051	0	3.41e-09	Y
rs115746039	20	14291141	C	T	0.029	cg14866032	15	98195808	0.8399	5.98051	0	3.41e-09	Y
rs55857915	20	14257118	C	T	0.029	cg14866032	15	98195808	0.81989	5.89629	0	5.56e-09	Y
rs115516314	20	14257699	T	C	0.029	cg14866032	15	98195808	0.81989	5.89629	0	5.56e-09	Y
rs16994463	20	14259593	C	A	0.029	cg14866032	15	98195808	0.81989	5.89629	0	5.56e-09	Y
rs55985306	20	14259698	A	G	0.029	cg14866032	15	98195808	0.81989	5.89629	0	5.56e-09	Y
rs74929798	20	14275184	A	G	0.029	cg14866032	15	98195808	0.81989	5.89629	0	5.56e-09	Y
rs35253731	20	14306773	G	T	0.029	cg14866032	15	98195808	0.81989	5.89629	0	5.56e-09	Y
rs75915588	20	14311951	A	G	0.029	cg14866032	15	98195808	0.81989	5.89629	0	5.56e-09	Y
rs16994493	20	14315372	C	T	0.029	cg14866032	15	98195808	0.81989	5.89629	0	5.56e-09	Y
rs6042677	20	14317922	C	G	0.029	cg14866032	15	98195808	0.81989	5.89629	0	5.56e-09	Y
rs6042678	20	14319186	T	C	0.029	cg14866032	15	98195808	0.81989	5.89629	0	5.56e-09	Y
rs115422959	20	14323898	C	G	0.029	cg14866032	15	98195808	0.81989	5.89629	0	5.56e-09	Y
rs117618951	20	14326538	T	G	0.029	cg14866032	15	98195808	0.81989	5.89629	0	5.56e-09	Y
rs6033948	20	14332357	G	A	0.029	cg14866032	15	98195808	0.81989	5.89629	0	5.56e-09	Y
rs8120919	20	14337517	T	C	0.029	cg14866032	15	98195808	0.81989	5.89629	0	5.56e-09	Y
rs117498619	20	14347073	T	C	0.029	cg14866032	15	98195808	0.81989	5.89629	0	5.56e-09	Y
rs11482009	20	14204773	I	R	0.029	cg14866032	15	98195808	0.80515	5.84819	0	7.35e-09	Y
rs6033905	20	14205740	C	T	0.029	cg14866032	15	98195808	0.80515	5.84819	0	7.35e-09	Y
rs6042596	20	14206090	T	C	0.029	cg14866032	15	98195808	0.80515	5.84819	0	7.35e-09	Y
rs2876375	20	14206268	G	T	0.029	cg14866032	15	98195808	0.80515	5.84819	0	7.35e-09	Y
rs55763358	20	14207716	G	A	0.029	cg14866032	15	98195808	0.80515	5.84819	0	7.35e-09	Y
rs2181530	20	14207956	T	C	0.029	cg14866032	15	98195808	0.80515	5.84819	0	7.35e-09	Y
rs912190	20	14208646	G	A	0.029	cg14866032	15	98195808	0.80515	5.84819	0	7.35e-09	Y
rs71190118	20	14209495	D	R	0.029	cg14866032	15	98195808	0.80515	5.84819	0	7.35e-09	Y
rs6079359	20	14209706	T	A	0.029	cg14866032	15	98195808	0.80515	5.84819	0	7.35e-09	Y
rs6074706	20	14209777	A	G	0.029	cg14866032	15	98195808	0.80515	5.84819	0	7.35e-09	Y
rs6079360	20	14211004	A	T	0.029	cg14866032	15	98195808	0.80515	5.84819	0	7.35e-09	Y
rs4813154	20	14211485	C	G	0.029	cg14866032	15	98195808	0.80515	5.84819	0	7.35e-09	Y
rs58280260	20	14212863	I	R	0.029	cg14866032	15	98195808	0.80515	5.84819	0	7.35e-09	Y
rs1114953	20	14212961	C	T	0.029	cg14866032	15	98195808	0.80515	5.84819	0	7.35e-09	Y
rs1114952	20	14212967	T	C	0.029	cg14866032	15	98195808	0.80515	5.84819	0	7.35e-09	Y
rs6042601	20	14214028	A	T	0.029	cg14866032	15	98195808	0.80515	5.84819	0	7.35e-09	Y
rs6074707	20	14214614	C	G	0.029	cg14866032	15	98195808	0.80515	5.84819	0	7.35e-09	Y
rs6033907	20	14214927	C	A	0.029	cg14866032	15	98195808	0.80515	5.84819	0	7.35e-09	Y
rs1998487	20	14215646	A	G	0.029	cg14866032	15	98195808	0.80515	5.84819	0	7.35e-09	Y
rs5840599	20	14216566	D	R	0.029	cg14866032	15	98195808	0.80515	5.84819	0	7.35e-09	Y
rs6042606	20	14217152	C	T	0.029	cg14866032	15	98195808	0.80515	5.84819	0	7.35e-09	Y
rs6074710	20	14220192	A	C	0.029	cg14866032	15	98195808	0.80515	5.84819	0	7.35e-09	Y
rs6079368	20	14221453	G	A	0.029	cg14866032	15	98195808	0.80515	5.84819	0	7.35e-09	Y
rs6079371	20	14224943	A	T	0.029	cg14866032	15	98195808	0.80515	5.84819	0	7.35e-09	Y
rs6042614	20	14225155	T	C	0.029	cg14866032	15	98195808	0.80515	5.84819	0	7.35e-09	Y
rs6042616	20	14225402	T	C	0.029	cg14866032	15	98195808	0.80515	5.84819	0	7.35e-09	Y
rs6042617	20	14225901	T	C	0.029	cg14866032	15	98195808	0.80515	5.84819	0	7.35e-09	Y
rs6033916	20	14227053	G	A	0.029	cg14866032	15	98195808	0.80515	5.84819	0	7.35e-09	Y
rs6033917	20	14227062	A	G	0.029	cg14866032	15	98195808	0.80515	5.84819	0	7.35e-09	Y
rs16994428	20	14227720	G	A	0.029	cg14866032	15	98195808	0.80515	5.84819	0	7.35e-09	Y
rs1555411	20	14240742	A	G	0.03	cg14866032	15	98195808	0.80515	5.84819	0	7.35e-09	Y
rs6042623	20	14242652	A	T	0.03	cg14866032	15	98195808	0.80515	5.84819	0	7.35e-09	Y
rs2208457	20	14286435	T	C	0.027	cg14866032	15	98195808	0.82146	5.77773	0	1.1e-08	Y
rs288416	15	98166515	A	T	0.199	cg14866032	15	98195808	-0.33937	-5.72459	0.03782	1.49e-08	N
rs2038675	20	14208096	C	A	0.03	cg14866032	15	98195808	0.76426	5.59727	0	3.03e-08	Y
rs6079363	20	14212290	G	T	0.033	cg14866032	15	98195808	0.71773	5.50641	0	4.99e-08	Y
rs73901234	20	14312833	G	A	0.042	cg14866032	15	98195808	0.63391	5.38356	0	9.71e-08	Y
rs16994496	20	14318619	C	T	0.042	cg14866032	15	98195808	0.63391	5.38356	0	9.71e-08	Y
rs9967919	20	14320302	C	T	0.042	cg14866032	15	98195808	0.63391	5.38356	0	9.71e-08	Y
rs11480417	20	14321140	I	R	0.042	cg14866032	15	98195808	0.63391	5.38356	0	9.71e-08	Y
rs6042679	20	14321180	T	C	0.042	cg14866032	15	98195808	0.63391	5.38356	0	9.71e-08	Y
rs73901235	20	14324659	T	A	0.042	cg14866032	15	98195808	0.63391	5.38356	0	9.71e-08	Y
rs16994499	20	14327758	G	A	0.042	cg14866032	15	98195808	0.63391	5.38356	0	9.71e-08	Y
rs16994501	20	14328064	T	G	0.042	cg14866032	15	98195808	0.63391	5.38356	0	9.71e-08	Y
rs6033946	20	14329051	A	T	0.042	cg14866032	15	98195808	0.63391	5.38356	0	9.71e-08	Y
rs605128	15	98199097	C	T	0.177	cg14866032	15	98195808	-0.34863	-5.68505	0.02584	1.86e-08	N
rs4965091	15	98195847	A	G	0.431	cg14866032	15	98195808	0.64414	15.4592	0.08475	3.8e-47	N
rs601963	15	98199833	G	A	0.393	cg14866032	15	98195808	0.58289	13.3461	0.07701	1.07e-36	N
rs682869	15	98201226	T	C	0.391	cg14866032	15	98195808	0.57958	13.2333	0.07676	3.65e-36	N
rs4965092	15	98196178	G	A	0.48	cg14866032	15	98195808	0.52366	12.0966	0.07481	5.84e-31	N
rs288410	15	98181846	C	T	0.38	cg14866032	15	98195808	0.53976	11.6808	0.07787	3.91e-29	N
rs288413	15	98183548	C	A	0.38	cg14866032	15	98195808	0.5382	11.6305	0.07723	6.47e-29	N
rs288433	15	98172613	C	T	0.384	cg14866032	15	98195808	0.53334	11.5844	0.07743	1.02e-28	N
rs288408	15	98177030	A	G	0.378	cg14866032	15	98195808	0.5354	11.5801	0.07723	1.07e-28	N
rs288434	15	98174161	C	T	0.38	cg14866032	15	98195808	0.53437	11.5334	0.07723	1.7e-28	N
rs35235559	15	98164778	I	R	0.394	cg14866032	15	98195808	0.52174	11.4314	0.0741	4.64e-28	N
rs288424	15	98168672	A	G	0.393	cg14866032	15	98195808	0.52098	11.3849	0.07332	7.33e-28	N
rs288417	15	98167159	T	C	0.395	cg14866032	15	98195808	0.52029	11.3832	0.0739	7.46e-28	N
rs288422	15	98168535	C	A	0.395	cg14866032	15	98195808	0.51716	11.3032	0.07218	1.63e-27	N
rs288428	15	98169152	T	C	0.427	cg14866032	15	98195808	0.50525	11.294	0.07167	1.79e-27	N
rs288430	15	98169733	G	C	0.402	cg14866032	15	98195808	0.50206	11.0292	0.07218	2.32e-26	N
rs200748244	15	98158474	I	R	0.399	cg14866032	15	98195808	0.49687	10.7741	0.06986	2.63e-25	N
rs288397	15	98155972	T	C	0.402	cg14866032	15	98195808	0.4942	10.7732	0.07051	2.65e-25	N
rs8039196	15	98166554	A	G	0.444	cg14866032	15	98195808	0.47786	10.7513	0.06577	3.26e-25	N
rs6496238	15	98162391	T	G	0.403	cg14866032	15	98195808	0.49131	10.7009	0.07051	5.24e-25	N
rs34453603	15	98210233	D	R	0.286	cg14866032	15	98195808	0.47711	9.56013	0.06439	1.54e-20	N
rs144310878	15	98172845	G	A	0.338	cg14866032	15	98195808	-0.44249	-9.45436	0.05818	3.83e-20	N
rs34905281	15	98203227	D	R	0.394	cg14866032	15	98195808	0.42119	9.12271	0.05773	6.31e-19	N
rs653747	15	98203108	T	C	0.448	cg14866032	15	98195808	0.38965	8.55407	0.05107	6.39e-17	N
rs528885	15	98203178	A	G	0.448	cg14866032	15	98195808	0.38965	8.55407	0.05107	6.39e-17	N
rs67812547	15	98203252	I	R	0.445	cg14866032	15	98195808	0.38698	8.47887	0.05074	1.16e-16	N
rs7174700	15	98196379	T	C	0.299	cg14866032	15	98195808	-0.41132	-8.1595	0.05566	1.37e-15	N
rs7173224	15	98195700	C	A	0.174	cg14866032	15	98195808	-0.44226	-7.47782	0.03782	2.06e-13	N
rs2327820	20	14203735	T	C	0.029	cg14866032	15	98195808	0.80515	5.84819	0	7.35e-09	Y
rs72767024	15	98190759	C	G	0.328	cg14866032	15	98195808	-0.33791	-7.04091	0.04758	4.24e-12	N
rs6135096	20	14207598	C	T	0.029	cg14866032	15	98195808	0.80515	5.84819	0	7.35e-09	Y
rs75551445	15	98192360	A	G	0.151	cg14866032	15	98195808	-0.44081	-6.9183	0.05094	9.63e-12	N
rs1507123	15	98204022	C	T	0.428	cg14866032	15	98195808	0.31835	6.69617	0.04742	4.13e-11	N
rs10444875	15	98194768	G	C	0.134	cg14866032	15	98195808	-0.44334	-6.59874	0.05094	7.72e-11	N
rs7176567	15	98191217	A	G	0.405	cg14866032	15	98195808	-0.30792	-6.55088	0.04866	1.05e-10	N
rs28485916	15	98175143	T	C	0.428	cg14866032	15	98195808	-0.30382	-6.51885	0.04265	1.28e-10	N
rs12595679	15	98200756	G	C	0.338	cg14866032	15	98195808	-0.31115	-6.39537	0.0391	2.78e-10	N
rs188276	15	98167593	T	G	0.423	cg14866032	15	98195808	-0.29966	-6.34237	0.03826	3.86e-10	N
rs288418	15	98167811	C	T	0.423	cg14866032	15	98195808	-0.29966	-6.34237	0.03826	3.86e-10	N
rs288420	15	98168243	C	T	0.423	cg14866032	15	98195808	-0.29966	-6.34237	0.03826	3.86e-10	N
rs288421	15	98168486	G	A	0.423	cg14866032	15	98195808	-0.29966	-6.34237	0.03826	3.86e-10	N
rs288423	15	98168641	A	G	0.423	cg14866032	15	98195808	-0.29966	-6.34237	0.03826	3.86e-10	N
rs288425	15	98168971	T	C	0.422	cg14866032	15	98195808	-0.29934	-6.34154	0.0382	3.88e-10	N
rs288426	15	98169011	C	A	0.422	cg14866032	15	98195808	-0.29934	-6.34154	0.0382	3.88e-10	N
rs288427	15	98169143	A	G	0.422	cg14866032	15	98195808	-0.29934	-6.34154	0.0382	3.88e-10	N
rs288429	15	98169175	T	G	0.422	cg14866032	15	98195808	-0.29934	-6.34154	0.0382	3.88e-10	N
rs176387	15	98169237	C	A	0.422	cg14866032	15	98195808	-0.29934	-6.34154	0.0382	3.88e-10	N
rs288431	15	98170028	A	C	0.422	cg14866032	15	98195808	-0.29934	-6.34154	0.0382	3.88e-10	N
rs6496237	15	98162379	T	C	0.459	cg14866032	15	98195808	-0.29403	-6.29258	0.03742	5.24e-10	N
rs57409261	15	98201564	T	A	0.313	cg14866032	15	98195808	-0.30772	-6.27861	0.04474	5.71e-10	N
rs288436	15	98160937	T	C	0.459	cg14866032	15	98195808	-0.29204	-6.23033	0.03591	7.66e-10	N
rs8034396	15	98196147	G	A	0.134	cg14866032	15	98195808	-0.41081	-6.15269	0.03574	1.22e-09	N
rs1372260	15	98166205	A	G	0.148	cg14866032	15	98195808	-0.40601	-6.15116	0.04453	1.24e-09	N
rs4965088	15	98159073	T	C	0.408	cg14866032	15	98195808	-0.28785	-6.13266	0.03738	1.38e-09	N
rs289491	15	98194367	C	T	0.361	cg14866032	15	98195808	-0.29393	-6.12316	0.03206	1.46e-09	N
rs6496241	15	98196355	T	A	0.274	cg14866032	15	98195808	-0.31753	-6.09838	0.03193	1.7e-09	N
rs1441474	15	98204776	T	A	0.41	cg14866032	15	98195808	0.29238	6.0588	0.04248	2.15e-09	N
rs13329517	15	98163780	A	G	0.147	cg14866032	15	98195808	-0.40211	-6.04072	0.03696	2.39e-09	N
rs28618239	15	98404924	C	T	0.206	cg19459332	15	98196247	0.31289	5.8546	0.00608	7.08e-09	N
rs67895232	15	98417826	C	G	0.124	cg19459332	15	98196247	0.48148	7.2739	0.0066	8.62e-13	N
rs28414683	15	98424204	C	T	0.122	cg19459332	15	98196247	0.4473	6.86847	0.00465	1.34e-11	N
rs11636606	15	98405290	C	A	0.21	cg19459332	15	98196247	0.30703	5.74864	0.00609	1.3e-08	N
rs57339193	15	98426040	T	C	0.138	cg19459332	15	98196247	0.41209	6.5907	0.00448	8.13e-11	N
rs66502176	15	98420078	A	G	0.128	cg19459332	15	98196247	0.45716	7.03817	0.00512	4.32e-12	N
rs67564423	15	98420220	G	A	0.128	cg19459332	15	98196247	0.45716	7.03817	0.00512	4.32e-12	N
rs67482811	15	98420504	A	G	0.128	cg19459332	15	98196247	0.45716	7.03817	0.00512	4.32e-12	N
rs7497359	15	98422345	A	G	0.128	cg19459332	15	98196247	0.45716	7.03817	0.00512	4.32e-12	N
rs975641	15	98407439	G	C	0.143	cg19459332	15	98196247	0.41775	6.85412	0.00635	1.47e-11	N
rs11631908	15	98405019	A	T	0.141	cg19459332	15	98196247	0.42161	6.81925	0.00633	1.85e-11	N
rs28735994	15	98404879	A	T	0.17	cg19459332	15	98196247	0.37801	6.55761	0.00618	1e-10	N

## Sheet: chr7  155174991-155175340
SNP	SNP Chr	SNP Pos	A1	A2	MAF	CpG	CpG Chr	CpG Pos	beta	t-stat	Effect Size	p-value	Trans
rs1421315	7	155169166	T	C	0.113	cg02078943	7	155175194	-0.38021	-5.59621	0.00418	3.05e-08	N
